# Supplementary material for: Exploiting Multi-Omics Profiling and Systems Biology to Investigate Functions of TOMM34
Source: Biology (Basel). 2023 Jan 28;12(2):198. doi: 10.3390/biology12020198 (PMC9952762; doi:10.3390/biology12020198)
Supplement: Supplementary file 1 [file biology-12-00198-s001.zip]

Archive with 2 entries (2 files):
- Figure S1.png
- Supplementary tables.xlsx
