# Supplementary material for: Exploiting Multi-Omics Profiling and Systems Biology to Investigate Functions of TOMM34
Source: Biology (Basel). 2023 Jan 28;12(2):198. doi: 10.3390/biology12020198 (PMC9952762; doi:10.3390/biology12020198)
Supplement: Supplementary file 1 [file biology-12-00198-s001.zip › Supplementary tables.xlsx]

## Sheet: Transcriptomics
ENSG	baseMean	log2FoldChange	lfcSE	stat	pvalue	padj	SYMBOL
ENSG00000000003	1364.01	-0.560152	0.2007	-2.79076	0.00525846	0.0173398	TSPAN6
ENSG00000000419	1451.04	-0.306749	0.180676	-1.69775	0.089555	0.168588	DPM1
ENSG00000000457	143.857	0.084007	0.159876	0.525469	0.599257	0.707622	SCYL3
ENSG00000000460	133.36	-0.955636	0.456361	-2.07623	0.0378727	0.0855821	C1orf112
ENSG00000000971	1.45617	0.926391	0.521834	2.06067	0.0393343	0.0881641	CFH
ENSG00000001036	2708.29	-0.91697	0.179	-5.12226	3.02e-07	4.14e-06	FUCA2
ENSG00000001084	2115.7	1.19595	0.334518	3.58349	0.000339036	0.00180789	GCLC
ENSG00000001167	1224.77	-0.314612	0.146531	-2.14706	0.0317882	0.0746997	NFYA
ENSG00000001460	223.077	0.14947	0.258558	0.578148	0.563164	0.677146	STPG1
ENSG00000001461	481.018	0.161201	0.14991	1.07525	0.282261	0.406203	NIPAL3
ENSG00000001497	483.899	-0.566289	0.219796	-2.57628	0.00998702	0.0294711	LAS1L
ENSG00000001561	3.11462	0.433635	0.543362	0.835726	0.403309	0.53076	ENPP4
ENSG00000001617	858.053	-0.08705	0.202504	-0.429871	0.667289	0.763654	SEMA3F
ENSG00000001629	1101.07	0.82089	0.183735	4.46752	7.91e-06	7.3e-05	ANKIB1
ENSG00000001630	6967.57	0.930797	0.263034	3.54082	0.000398889	0.00207087	CYP51A1
ENSG00000001631	363.442	0.0987342	0.175541	0.562399	0.573844	0.685724	KRIT1
ENSG00000002016	187.072	-0.272104	0.211599	-1.28594	0.198465	0.309866	RAD52
ENSG00000002330	270.812	-0.440364	0.159739	-2.75724	0.00582914	0.0188562	BAD
ENSG00000002549	2124.84	0.228463	0.185148	1.23395	0.217223	0.332822	LAP3
ENSG00000002586	5650.4	0.434635	0.191338	2.2717	0.0231045	0.0579334	CD99
ENSG00000002746	0.54232	-0.0938654	0.381343	-0.272009	0.785615	NA	HECW1
ENSG00000002822	620.68	-0.570656	0.320889	-1.77687	0.0755891	0.147907	MAD1L1
ENSG00000002834	11360.9	-0.0657254	0.117484	-0.559441	0.575861	0.687437	LASP1
ENSG00000002919	411.967	-0.210877	0.114626	-1.83979	0.0657993	0.132711	SNX11
ENSG00000003056	1464.92	-0.605196	0.116023	-5.21623	1.83e-07	2.63e-06	M6PR
ENSG00000003096	9.83747	0.177429	0.546103	0.333089	0.739067	0.818157	KLHL13
ENSG00000003137	4.55625	-1.36135	0.514853	-2.61877	0.00882477	0.0266327	CYP26B1
ENSG00000003147	0.280713	-0.219389	0.311987	-0.515443	0.606243	NA	ICA1
ENSG00000003249	1918.5	-0.275995	0.215304	-1.28181	0.199908	0.311666	DBNDD1
ENSG00000003393	416.548	0.032001	0.19004	0.168378	0.866286	0.911278	ALS2
ENSG00000003400	1173.79	0.538316	0.148594	3.62253	0.000291739	0.0015942	CASP10
ENSG00000003402	1740.21	-0.19327	0.062104	-3.11207	0.00185781	0.00736945	CFLAR
ENSG00000003436	16377.9	1.69551	0.185968	9.11921	7.57e-20	8.95e-18	TFPI
ENSG00000003509	346.249	-0.135521	0.123721	-1.09541	0.273337	0.396509	NDUFAF7
ENSG00000003756	1227.69	-0.0354382	0.0876739	-0.404209	0.686059	0.777611	RBM5
ENSG00000003987	9.60552	2.40678	0.483367	4.21032	2.55e-05	0.000202315	MTMR7
ENSG00000003989	5591.66	1.12152	0.163868	6.84431	7.68e-12	2.7e-10	SLC7A2
ENSG00000004059	972.609	-0.0965086	0.213061	-0.452975	0.650567	0.751069	ARF5
ENSG00000004139	19.9348	-0.508344	0.351005	-1.45149	0.146643	0.246684	SARM1
ENSG00000004142	2871.29	-0.514415	0.145648	-3.53186	0.00041264	0.0021288	POLDIP2
ENSG00000004399	2766.53	0.294927	0.246692	1.19568	0.231823	0.349929	PLXND1
ENSG00000004455	4601.18	-0.25135	0.13584	-1.85033	0.0642659	0.130221	AK2
ENSG00000004468	0.364504	0.124204	0.311202	0.412302	0.680118	NA	CD38
ENSG00000004478	2240.26	-0.364545	0.183982	-1.98134	0.0475536	0.102346	FKBP4
ENSG00000004487	4245.63	-0.218136	0.1895	-1.15108	0.249699	0.370697	KDM1A
ENSG00000004534	1682.55	-0.422162	0.131897	-3.20074	0.00137077	0.00574793	RBM6
ENSG00000004660	91.9503	-0.362677	0.203882	-1.77975	0.0751162	0.147184	CAMKK1
ENSG00000004700	489.445	-0.426942	0.226156	-1.88762	0.0590774	0.121722	RECQL
ENSG00000004766	87.0433	-0.230852	0.522287	-0.43913	0.660568	0.758202	VPS50
ENSG00000004776	6.84816	-0.171551	0.453657	-0.380435	0.703623	0.791953	HSPB6
ENSG00000004777	142.011	-0.750115	0.253207	-2.96302	0.00304637	0.0109992	ARHGAP33
ENSG00000004779	1773.99	-1.08881	0.110008	-9.89773	4.26e-23	7.25e-21	NDUFAB1
ENSG00000004799	1.69828	0.694926	0.525098	1.55339	0.120331	0.211515	PDK4
ENSG00000004809	1.02101	0.694379	0.491621	1.5939	0.110959	NA	SLC22A16
ENSG00000004838	5.39659	0.0207242	0.55053	0.0375572	0.970041	0.981363	ZMYND10
ENSG00000004846	1.07158	0.143288	0.53266	0.271743	0.785819	NA	ABCB5
ENSG00000004864	1354.52	-0.573391	0.292676	-1.95798	0.0502324	0.10681	SLC25A13
ENSG00000004866	343.99	-0.642331	0.291662	-2.20111	0.0277284	0.067016	ST7
ENSG00000004897	1861.95	0.320977	0.187063	1.71589	0.0861824	0.163785	CDC27
ENSG00000004939	0.0939012	0.0450565	0.310723	0.145009	0.884703	NA	SLC4A1
ENSG00000004948	0.504243	0.183379	0.32639	0.599088	0.549114	NA	CALCR
ENSG00000004961	418.446	-0.416726	0.123555	-3.37299	0.000743571	0.00345021	HCCS
ENSG00000004975	1355.32	0.32915	0.0910446	3.61518	0.000300142	0.00163549	DVL2
ENSG00000005001	1.38301	0.147705	0.32296	0.676023	0.499026	0.620539	PRSS22
ENSG00000005007	3188.55	-0.00997528	0.107234	-0.0930238	0.925885	0.952581	UPF1
ENSG00000005020	670.702	0.0680176	0.16042	0.423976	0.671583	0.767295	SKAP2
ENSG00000005022	6165.66	-0.383589	0.102052	-3.75874	0.000170773	0.00101669	SLC25A5
ENSG00000005059	22.9472	0.241147	0.4598	0.613188	0.539752	0.656519	MCUB
ENSG00000005075	784.104	-0.526028	0.229776	-2.28908	0.0220748	0.0557968	POLR2J
ENSG00000005100	1228.59	-0.575358	0.224761	-2.55947	0.0104832	0.0306052	DHX33
ENSG00000005102	0.0789918	0.0450565	0.310723	0.145009	0.884703	NA	MEOX1
ENSG00000005108	1.37655	0.396728	0.417211	1.35366	0.175846	0.282451	THSD7A
ENSG00000005156	858.02	-0.296512	0.140146	-2.11575	0.0343658	0.0793694	LIG3
ENSG00000005175	475.811	-0.25843	0.177164	-1.45869	0.14465	0.244056	RPAP3
ENSG00000005187	382.982	1.25148	0.186995	6.68911	2.25e-11	7.27e-10	ACSM3
ENSG00000005189	218.515	-0.128901	0.265909	-0.484774	0.627837	0.732197	REXO5
ENSG00000005194	1254.28	-0.648042	0.147351	-4.39797	1.09e-05	9.73e-05	CIAPIN1
ENSG00000005206	699.67	-0.104324	0.173402	-0.601657	0.547403	0.663569	SPPL2B
ENSG00000005238	222.993	0.369813	0.311818	1.18625	0.235523	0.354067	FAM214B
ENSG00000005243	1.81696	-0.255341	0.497673	-0.480473	0.630891	0.734375	COPZ2
ENSG00000005249	1.81317	0.860585	0.513972	2.10625	0.0351825	0.0807797	PRKAR2B
ENSG00000005302	101.451	-0.180731	0.272219	-0.66373	0.506863	0.627174	MSL3
ENSG00000005339	1638.27	-0.0958241	0.127337	-0.752515	0.451742	0.576546	CREBBP
ENSG00000005379	1.59667	0.0677004	0.480235	0.146583	0.883461	0.923153	TSPOAP1
ENSG00000005381	37.6388	4.31663	0.451755	6.14897	7.8e-10	1.91e-08	MPO
ENSG00000005421	14.7534	0.353623	0.55122	0.658959	0.509922	0.629898	PON1
ENSG00000005436	287.995	0.164371	0.235691	0.69738	0.485565	0.607936	GCFC2
ENSG00000005448	85.4455	0.571971	0.37465	1.52911	0.126237	0.219577	WDR54
ENSG00000005469	224.486	-0.211451	0.237469	-0.890387	0.373258	0.501378	CROT
ENSG00000005471	498.303	0.219691	0.112268	1.95666	0.0503872	0.107057	ABCB4
ENSG00000005483	1035.43	0.34872	0.149706	2.32926	0.0198452	0.0512281	KMT2E
ENSG00000005486	1033.28	0.302896	0.11297	2.68116	0.0073368	0.0227775	RHBDD2
ENSG00000005513	9.83105	0.099844	0.552573	0.182551	0.855151	0.903857	SOX8
ENSG00000005700	888.302	0.0634719	0.24795	0.25598	0.797967	0.862024	IBTK
ENSG00000005801	354.538	-0.28571	0.148661	-1.92208	0.0545954	0.11462	ZNF195
ENSG00000005810	653.732	-1.35793	0.311158	-4.35639	1.32e-05	0.000115324	MYCBP2
ENSG00000005812	439.033	1.31798	0.206605	6.37506	1.83e-10	5.14e-09	FBXL3
ENSG00000005844	47.108	1.36646	0.368369	3.70399	0.000212239	0.00121534	ITGAL
ENSG00000005882	503.155	-0.337065	0.222976	-1.51162	0.13063	0.225667	PDK2
ENSG00000005884	17.0551	-0.843191	0.534876	-1.43213	0.152107	0.25363	ITGA3
ENSG00000005889	995.373	0.963766	0.146535	6.57571	4.84e-11	1.5e-09	ZFX
ENSG00000005893	3973.2	0.944903	0.207207	4.56096	5.09e-06	4.92e-05	LAMP2
ENSG00000005961	12.7284	0.479571	0.456291	1.05518	0.291342	0.415473	ITGA2B
ENSG00000005981	22.4831	-1.85723	0.488718	-3.72241	0.000197328	0.00114167	ASB4
ENSG00000006007	2066.35	0.533181	0.0917229	5.81275	6.15e-09	1.23e-07	GDE1
ENSG00000006015	43.5813	-0.0940467	0.352309	-0.267319	0.789224	0.855407	REX1BD
ENSG00000006016	7708.3	-0.358853	0.26238	-1.36738	0.171507	0.277237	CRLF1
ENSG00000006025	179.719	-0.418257	0.198817	-2.10435	0.0353482	0.0809922	OSBPL7
ENSG00000006042	1356.13	-0.51928	0.147835	-3.51256	0.00044381	0.00225953	TMEM98
ENSG00000006047	0.433023	-0.193447	0.312514	-0.494815	0.620731	NA	YBX2
ENSG00000006062	156.305	-0.234378	0.25234	-0.928867	0.352958	0.480325	MAP3K14
ENSG00000006118	366.061	0.183636	0.215422	0.852532	0.393919	0.520661	TMEM132A
ENSG00000006125	3864.23	0.288936	0.137194	2.10604	0.0352006	0.0807984	AP2B1
ENSG00000006194	937.629	0.0583968	0.161695	0.361155	0.717984	0.80252	ZNF263
ENSG00000006210	5375.89	0.142218	0.0961078	1.47977	0.138933	0.236528	CX3CL1
ENSG00000006282	994.095	-0.686659	0.174445	-3.93622	8.28e-05	0.000559934	SPATA20
ENSG00000006283	1.36148	-0.00120472	0.546541	-0.00225674	0.998199	0.998844	CACNA1G
ENSG00000006327	2529.55	0.675169	0.318522	2.12196	0.0338409	0.078473	TNFRSF12A
ENSG00000006377	159.789	0.22032	0.160897	1.36929	0.17091	0.27656	DLX6
ENSG00000006432	675.488	0.169876	0.206176	0.823905	0.409993	0.536905	MAP3K9
ENSG00000006451	902.997	0.415626	0.126424	3.28743	0.00101105	0.00445649	RALA
ENSG00000006453	1700.76	0.771887	0.215739	3.57838	0.000345736	0.00183381	BAIAP2L1
ENSG00000006459	987.977	0.741813	0.231605	3.20328	0.00135871	0.0057042	KDM7A
ENSG00000006468	0.974616	0.408602	0.502984	0.989068	0.32263	NA	ETV1
ENSG00000006530	405.486	-0.699438	0.212803	-3.28663	0.00101395	0.00446222	AGK
ENSG00000006534	192.609	-0.609764	0.302783	-2.01315	0.0440988	0.0964576	ALDH3B1
ENSG00000006555	0.330575	0.124204	0.311202	0.412244	0.68016	NA	TTC22
ENSG00000006576	268.253	0.644304	0.185742	3.46762	0.000525095	0.00259113	PHTF2
ENSG00000006606	1.95941	0.432298	0.53783	0.857338	0.391258	0.518519	CCL26
ENSG00000006607	405.74	0.406434	0.15014	2.70654	0.00679879	0.0214654	FARP2
ENSG00000006611	0.801159	0.238945	0.347053	0.847851	0.396521	NA	USH1C
ENSG00000006625	498.927	-0.872122	0.27972	-3.11599	0.0018333	0.00729919	GGCT
ENSG00000006634	6.33739	-0.141491	0.538396	-0.256209	0.797789	0.862024	DBF4
ENSG00000006638	4.7034	0.25699	0.510818	0.503837	0.614376	0.720593	TBXA2R
ENSG00000006652	575.877	0.289516	0.274109	1.05632	0.290822	0.414886	IFRD1
ENSG00000006659	0.831046	0.230134	0.341953	0.845735	0.397701	NA	LGALS14
ENSG00000006695	453.408	-0.0239085	0.119299	-0.200414	0.841157	0.893769	COX10
ENSG00000006704	1216.73	0.470526	0.269737	1.74493	0.0809977	0.156295	GTF2IRD1
ENSG00000006712	1091.2	-0.275334	0.113247	-2.43133	0.0150435	0.0409939	PAF1
ENSG00000006715	560.544	-0.0570743	0.189232	-0.301603	0.762955	0.835979	VPS41
ENSG00000006740	36.8089	-0.532185	0.516376	-1.01889	0.308255	0.433333	ARHGAP44
ENSG00000006744	834.004	-0.577358	0.180208	-3.20377	0.00135642	0.00569953	ELAC2
ENSG00000006747	3.80686	0.336845	0.517345	0.649471	0.516034	0.635255	SCIN
ENSG00000006756	477.085	0.152696	0.22611	0.675322	0.499471	0.620817	ARSD
ENSG00000006757	158.577	-0.574927	0.172638	-3.33118	0.000864799	0.00390685	PNPLA4
ENSG00000006831	2309.74	0.317757	0.216833	1.46554	0.142773	0.241415	ADIPOR2
ENSG00000006837	25.0757	0.601497	0.301759	1.9862	0.0470113	0.101476	CDKL3
ENSG00000007001	0.58101	-0.0257311	0.389782	-0.0622578	0.950358	NA	UPP2
ENSG00000007047	1078.04	0.762909	0.21212	3.59699	0.000321921	0.00172985	MARK4
ENSG00000007062	615.269	0.191182	0.328285	0.582531	0.560209	0.674653	PROM1
ENSG00000007080	686.458	-0.595369	0.20501	-2.90399	0.00368437	0.0129055	CCDC124
ENSG00000007129	0.0817401	-0.0656691	0.310723	-0.221503	0.824701	NA	CEACAM21
ENSG00000007168	1157.43	0.163637	0.184756	0.885669	0.375796	0.503382	PAFAH1B1
ENSG00000007171	3.96707	-0.604743	0.55208	-1.04816	0.294565	0.418984	NOS2
ENSG00000007202	3363.29	-0.63533	0.154592	-4.10957	3.96e-05	0.000296132	KIAA0100
ENSG00000007237	3.2889	-0.546507	0.516258	-1.06633	0.286273	0.410368	GAS7
ENSG00000007255	428.592	1.16799	0.334175	3.50219	0.000461448	0.00233147	TRAPPC6A
ENSG00000007264	2.22718	-0.295896	0.511219	-0.553678	0.579799	0.691318	MATK
ENSG00000007312	0.100423	-0.0656691	0.310723	-0.221503	0.824701	NA	CD79B
ENSG00000007314	3.09221	0.467884	0.553028	0.86468	0.387214	0.514538	SCN4A
ENSG00000007341	57.31	0.263749	0.268683	0.981465	0.326363	0.45333	ST7L
ENSG00000007372	10.7179	-0.18019	0.551314	-0.324233	0.745761	0.823213	PAX6
ENSG00000007376	520.683	-0.512752	0.235864	-2.17368	0.0297292	0.0708819	RPUSD1
ENSG00000007384	311.081	0.574495	0.338582	1.69854	0.0894063	0.168467	RHBDF1
ENSG00000007392	540.754	-0.386499	0.182747	-2.11504	0.0344262	0.0794867	LUC7L
ENSG00000007402	0.213634	-0.228163	0.311208	-0.622119	0.533864	NA	CACNA2D2
ENSG00000007516	400.35	1.55652	0.367448	4.25409	2.1e-05	0.000171498	BAIAP3
ENSG00000007520	767.969	-0.265757	0.149776	-1.77444	0.0759904	0.148501	TSR3
ENSG00000007541	237.484	-0.358162	0.189588	-1.88935	0.0588443	0.121457	PIGQ
ENSG00000007545	706.196	-0.0961891	0.105418	-0.912464	0.361524	0.489065	CRAMP1
ENSG00000007866	1668.26	0.3998	0.189667	2.10794	0.0350361	0.0805182	TEAD3
ENSG00000007908	0.24917	-0.0104718	0.310744	-0.0430666	0.965648	NA	SELE
ENSG00000007923	2035.83	-0.496743	0.177154	-2.8039	0.00504881	0.0168073	DNAJC11
ENSG00000007944	221.693	0.442542	0.173815	2.54567	0.0109068	0.0315726	MYLIP
ENSG00000007952	0.528721	-0.149869	0.385667	-0.329509	0.741771	NA	NOX1
ENSG00000007968	249.901	-0.254306	0.443079	-0.517773	0.604616	0.711899	E2F2
ENSG00000008018	4287.61	-0.588684	0.08266	-7.12182	1.07e-12	4.26e-11	PSMB1
ENSG00000008056	0.293794	-0.123459	0.311027	-0.491603	0.623	NA	SYN1
ENSG00000008083	778.627	0.0745548	0.121252	0.61486	0.538647	0.655347	JARID2
ENSG00000008086	210.001	-0.502455	0.153583	-3.27222	0.00106708	0.00465454	CDKL5
ENSG00000008128	639.548	-0.351947	0.159575	-2.20563	0.0274101	0.0663293	CDK11A
ENSG00000008130	3261.44	-0.013173	0.117098	-0.112496	0.91043	0.942075	NADK
ENSG00000008196	0.160892	0.072738	0.310723	0.234096	0.81491	NA	TFAP2B
ENSG00000008226	2.22296	1.14833	0.538356	2.52817	0.0114658	0.0328891	DLEC1
ENSG00000008256	214.472	-0.249766	0.163127	-1.53116	0.12573	0.218992	CYTH3
ENSG00000008277	152.417	-0.18039	0.30734	-0.586871	0.55729	0.672343	ADAM22
ENSG00000008282	930.839	0.670869	0.1652	4.06049	4.9e-05	0.000357076	SYPL1
ENSG00000008283	100.675	-0.25007	0.384204	-0.650541	0.515343	0.634798	CYB561
ENSG00000008294	3535.35	0.805193	0.204251	3.94266	8.06e-05	0.000547742	SPAG9
ENSG00000008300	793.188	-0.584554	0.123647	-4.72777	2.27e-06	2.43e-05	CELSR3
ENSG00000008311	257.138	-0.138724	0.191289	-0.725238	0.468306	0.592978	AASS
ENSG00000008323	1299.01	0.987005	0.210919	4.67993	2.87e-06	2.98e-05	PLEKHG6
ENSG00000008324	238.922	-0.375377	0.136021	-2.76014	0.00577766	0.0187331	SS18L2
ENSG00000008382	229.368	-0.330394	0.195936	-1.68656	0.0916872	0.171744	MPND
ENSG00000008394	1972.49	-0.354886	0.187342	-1.89424	0.0581926	0.120364	MGST1
ENSG00000008405	411.053	-0.147973	0.218007	-0.678706	0.497324	0.618773	CRY1
ENSG00000008441	628.827	-0.494397	0.0814915	-6.06719	1.3e-09	3.04e-08	NFIX
ENSG00000008513	1573.4	0.222691	0.151924	1.46581	0.142701	0.24138	ST3GAL1
ENSG00000008516	2.38502	0.947507	0.552616	1.71605	0.0861527	0.163751	MMP25
ENSG00000008517	8937.33	0.95329	0.237823	4.00998	6.07e-05	0.000427973	IL32
ENSG00000008710	1489.12	-0.149447	0.183986	-0.812276	0.416633	0.543426	PKD1
ENSG00000008735	123.181	-0.524936	0.271579	-1.93256	0.0532901	0.112393	MAPK8IP2
ENSG00000008838	1562.48	-0.404768	0.169214	-2.392	0.0167569	0.0447034	MED24
ENSG00000008853	396.296	-0.645799	0.130409	-4.95257	7.32e-07	8.96e-06	RHOBTB2
ENSG00000008869	664.789	-0.349828	0.151893	-2.30312	0.0212722	0.0541803	HEATR5B
ENSG00000008952	2451.99	0.639486	0.0846634	7.55295	4.26e-14	2.13e-12	SEC62
ENSG00000008988	9290.81	-0.629759	0.147195	-4.27828	1.88e-05	0.000155985	RPS20
ENSG00000009307	11601.2	0.325952	0.133364	2.44408	0.0145221	0.0398302	CSDE1
ENSG00000009335	1754.36	-0.209733	0.12167	-1.72378	0.084748	0.161698	UBE3C
ENSG00000009413	616.975	-0.352548	0.303224	-1.16215	0.245176	0.36518	REV3L
ENSG00000009694	0.33495	0.124204	0.311202	0.412203	0.680191	NA	TENM1
ENSG00000009724	236.864	-0.178706	0.147174	-1.21443	0.224584	0.341403	MASP2
ENSG00000009765	4.96306	-0.64522	0.511764	-1.24768	0.21215	0.327205	IYD
ENSG00000009780	333.346	0.604315	0.184818	3.26916	0.00107869	0.00469382	FAM76A
ENSG00000009790	0.167429	0.072738	0.310723	0.234096	0.81491	NA	TRAF3IP3
ENSG00000009830	156.514	0.137897	0.26631	0.517812	0.604589	0.711899	POMT2
ENSG00000009844	1321.83	-0.119236	0.197184	-0.604682	0.545391	0.661877	VTA1
ENSG00000009950	3057.33	-0.894837	0.290976	-3.07258	0.00212216	0.00819219	MLXIPL
ENSG00000009954	3115.88	-0.417436	0.150044	-2.78203	0.00540198	0.0177292	BAZ1B
ENSG00000010017	1581.79	0.304391	0.108942	2.79399	0.00520616	0.0171998	RANBP9
ENSG00000010030	2.13827	0.225685	0.535113	0.446808	0.655014	0.754433	ETV7
ENSG00000010072	154.272	-0.581433	0.199304	-2.91772	0.00352604	0.0124383	SPRTN
ENSG00000010165	573.196	-0.579365	0.227533	-2.54586	0.0109009	0.0315726	METTL13
ENSG00000010219	36.91	-1.46423	0.302707	-4.83758	1.31e-06	1.48e-05	DYRK4
ENSG00000010244	3346.42	-0.0210014	0.0889479	-0.23611	0.813348	0.872225	ZNF207
ENSG00000010256	3224.68	0.329635	0.158294	2.08245	0.0373012	0.0846048	UQCRC1
ENSG00000010270	623.439	-0.0259528	0.122306	-0.212194	0.831956	0.887073	STARD3NL
ENSG00000010278	456.091	0.916253	0.407278	2.26089	0.0237663	0.0592565	CD9
ENSG00000010282	0.150577	-0.148713	0.310723	-0.465826	0.64134	NA	HHATL
ENSG00000010292	3641.82	0.117929	0.170094	0.693324	0.488106	0.61041	NCAPD2
ENSG00000010295	249.207	-0.398077	0.219053	-1.81739	0.0691576	0.137989	IFFO1
ENSG00000010310	43.451	0.909828	0.527939	1.78289	0.0746046	0.146387	GIPR
ENSG00000010318	59.3869	0.483952	0.245541	1.96862	0.0489965	0.104789	PHF7
ENSG00000010319	1695.11	1.39351	0.375441	3.73067	0.000190972	0.00111507	SEMA3G
ENSG00000010322	1564.94	-0.0561877	0.110515	-0.508421	0.611158	0.717482	NISCH
ENSG00000010327	5.42231	0.51305	0.551002	0.99274	0.320837	0.447191	STAB1
ENSG00000010361	3.01837	0.0206218	0.545979	0.0382173	0.969514	0.981044	FUZ
ENSG00000010379	3.12946	-0.0413426	0.523561	-0.0780991	0.937749	0.96014	SLC6A13
ENSG00000010404	571.036	1.49701	0.364499	4.12285	3.74e-05	0.000282131	IDS
ENSG00000010539	233.379	-0.125798	0.106291	-1.18355	0.236593	0.355077	ZNF200
ENSG00000010610	26.1935	-1.72508	0.455259	-3.74678	0.000179122	0.00105962	CD4
ENSG00000010626	75.2791	-0.175819	0.306588	-0.573784	0.566114	0.67958	LRRC23
ENSG00000010671	0.515245	0.265546	0.38106	0.741951	0.458117	NA	BTK
ENSG00000010704	172.085	-0.247627	0.175179	-1.41367	0.157459	0.260116	HFE
ENSG00000010803	1483.02	-0.274048	0.142745	-1.91986	0.0548759	0.115053	SCMH1
ENSG00000010810	164.166	-1.58401	0.431831	-3.63207	0.000281153	0.0015459	FYN
ENSG00000010818	1611.81	1.84269	0.334868	5.52233	3.35e-08	5.72e-07	HIVEP2
ENSG00000010932	0.200847	-0.148713	0.310723	-0.582712	0.560087	NA	FMO1
ENSG00000011007	2052.29	-0.369989	0.148128	-2.49773	0.0124992	0.0352146	ELOA
ENSG00000011009	3412.02	-0.144904	0.148356	-0.97673	0.328703	0.455652	LYPLA2
ENSG00000011021	2713.81	0.27781	0.208171	1.33459	0.182012	0.289949	CLCN6
ENSG00000011028	1.78862	1.04986	0.532261	2.30284	0.0212881	0.0542108	MRC2
ENSG00000011052	1608.53	-1.13106	0.213019	-5.30835	1.11e-07	1.67e-06	NME1-NME2
ENSG00000011083	0.0936486	0.0450565	0.310723	0.145009	0.884703	NA	SLC6A7
ENSG00000011105	2364	1.12309	0.194606	5.77157	7.85e-09	1.53e-07	TSPAN9
ENSG00000011114	261.731	-0.207642	0.267681	-0.77552	0.438032	0.563906	BTBD7
ENSG00000011132	146.275	0.416088	0.252147	1.64989	0.0989646	0.182101	APBA3
ENSG00000011143	218.674	-0.46599	0.169426	-2.75092	0.00594275	0.0191432	MKS1
ENSG00000011198	78.0947	0.256232	0.230145	1.11322	0.265613	0.388535	ABHD5
ENSG00000011201	0.761733	0.158155	0.499088	0.314408	0.753211	NA	ANOS1
ENSG00000011243	302.742	0.245039	0.142042	1.72505	0.0845187	0.161417	AKAP8L
ENSG00000011258	1041.19	0.916439	0.129635	7.06813	1.57e-12	6.07e-11	MBTD1
ENSG00000011260	1188.53	-0.23984	0.117605	-2.03938	0.0414123	0.091717	UTP18
ENSG00000011275	1788.42	0.342774	0.0801506	4.27652	1.9e-05	0.000156852	RNF216
ENSG00000011295	32.9164	1.47112	0.496678	3.03657	0.00239288	0.00908148	TTC19
ENSG00000011304	6787.22	0.0583492	0.112529	0.518525	0.604092	0.711581	PTBP1
ENSG00000011332	32.4883	-1.15943	0.428806	-2.69026	0.00713959	0.0222743	DPF1
ENSG00000011347	724.789	1.95227	0.390371	5.0445	4.55e-07	5.86e-06	SYT7
ENSG00000011376	747.336	-0.654538	0.229123	-2.85617	0.0042879	0.0146446	LARS2
ENSG00000011405	2081.57	0.509382	0.240803	2.11571	0.0343697	0.0793694	PIK3C2A
ENSG00000011422	64.1913	-0.0597365	0.259969	-0.229897	0.818172	0.876187	PLAUR
ENSG00000011426	1942.02	0.120147	0.174119	0.690025	0.490178	0.61212	ANLN
ENSG00000011451	825.02	-0.214335	0.115475	-1.85617	0.0634293	0.128844	WIZ
ENSG00000011454	1044.96	0.0679081	0.0928367	0.731466	0.464495	0.5889	RABGAP1
ENSG00000011465	0.264887	0.100419	0.310723	0.323183	0.746557	NA	DCN
ENSG00000011478	1062.94	0.414838	0.169831	2.44263	0.0145806	0.0399592	QPCTL
ENSG00000011485	1019.03	-0.483377	0.196424	-2.46078	0.0138635	0.0382882	PPP5C
ENSG00000011523	608.404	0.380315	0.127674	2.97861	0.00289556	0.0105585	CEP68
ENSG00000011566	2182.65	1.00709	0.261194	3.85775	0.000114435	0.000732939	MAP4K3
ENSG00000011590	0.401693	-0.327966	0.31217	-0.887199	0.374972	NA	ZBTB32
ENSG00000011600	0.0936486	0.0450565	0.310723	0.145009	0.884703	NA	TYROBP
ENSG00000011638	133.29	0.704566	0.350089	2.01505	0.0438993	0.0961115	LDAF1
ENSG00000011677	0.288965	-0.219389	0.311987	-0.515443	0.606243	NA	GABRA3
ENSG00000012048	455.191	-0.814733	0.398711	-2.03612	0.0417379	0.0922186	BRCA1
ENSG00000012061	809.947	0.126022	0.161582	0.779916	0.43544	0.561398	ERCC1
ENSG00000012124	33.9842	-1.56705	0.328757	-4.76541	1.88e-06	2.05e-05	CD22
ENSG00000012171	4996.43	0.198338	0.268883	0.737746	0.460669	0.58506	SEMA3B
ENSG00000012174	519.073	0.0047765	0.235726	0.0202606	0.983836	0.989365	MBTPS2
ENSG00000012211	135.107	-0.0666156	0.21092	-0.315887	0.752088	0.827702	PRICKLE3
ENSG00000012232	927.28	-0.439657	0.153482	-2.86453	0.0041763	0.014323	EXTL3
ENSG00000012504	904.428	-0.605473	0.17691	-3.42247	0.000620553	0.00296772	NR1H4
ENSG00000012660	2842.52	0.876738	0.208704	4.20149	2.65e-05	0.000208705	ELOVL5
ENSG00000012779	3.45991	0.481217	0.443076	1.96737	0.0491404	0.104984	ALOX5
ENSG00000012817	1099.35	0.143762	0.105426	1.36361	0.17269	0.278665	KDM5D
ENSG00000012822	520.841	0.581549	0.216696	2.68377	0.00727975	0.0226511	CALCOCO1
ENSG00000012963	367.175	-0.442612	0.233559	-1.89499	0.0580938	0.120228	UBR7
ENSG00000012983	841.277	0.193422	0.115706	1.67158	0.094607	0.175891	MAP4K5
ENSG00000013016	1.87709	-1.5651	0.553066	-2.68769	0.00719488	0.0224218	EHD3
ENSG00000013275	722.219	-0.597627	0.244679	-2.44197	0.0146075	0.0400173	PSMC4
ENSG00000013288	458.196	-0.561388	0.127922	-4.38889	1.14e-05	0.000100754	MAN2B2
ENSG00000013297	6.87615	-0.56217	0.543118	-0.977494	0.328324	0.455254	CLDN11
ENSG00000013306	4390.81	-0.442074	0.173182	-2.55255	0.0106936	0.0311024	SLC25A39
ENSG00000013364	1733.78	0.698088	0.3711	1.88559	0.0593496	0.122067	MVP
ENSG00000013374	784.551	0.471921	0.157607	2.99414	0.00275224	0.0101526	NUB1
ENSG00000013375	2271.58	0.129611	0.172346	0.752035	0.45203	0.576817	PGM3
ENSG00000013392	283.212	-0.00394496	0.145798	-0.0270577	0.978414	0.986334	RWDD2A
ENSG00000013441	549.283	0.92758	0.18672	4.96681	6.81e-07	8.38e-06	CLK1
ENSG00000013503	376.95	-0.948076	0.272849	-3.47267	0.0005153	0.00255	POLR3B
ENSG00000013523	761.192	-0.413151	0.162343	-2.54492	0.0109303	0.031613	ANGEL1
ENSG00000013561	294.225	0.320146	0.187166	1.71024	0.0872224	0.165159	RNF14
ENSG00000013563	26.1511	0.453211	0.502778	1.11717	0.263921	0.386826	DNASE1L1
ENSG00000013573	569.563	-0.730422	0.248737	-2.9358	0.00332687	0.0118254	DDX11
ENSG00000013583	653.727	0.108856	0.133425	0.815826	0.414599	0.541229	HEBP1
ENSG00000013588	74.3056	-0.164636	0.414115	-0.39751	0.690992	0.781805	GPRC5A
ENSG00000013619	0.656419	-0.221407	0.394133	-0.526824	0.598316	NA	MAMLD1
ENSG00000013810	1240.41	-0.35887	0.254355	-1.41068	0.158339	0.261216	TACC3
ENSG00000014123	1100.82	0.308962	0.12558	2.46015	0.013888	0.0383397	UFL1
ENSG00000014138	146.595	-0.522662	0.408345	-1.27687	0.201647	0.31378	POLA2
ENSG00000014164	952.329	0.332567	0.192206	1.73031	0.0835744	0.160051	ZC3H3
ENSG00000014216	2880.66	-0.0421178	0.12182	-0.345737	0.729541	0.81115	CAPN1
ENSG00000014641	3671.04	-0.541689	0.188441	-2.87437	0.00404832	0.0139458	MDH1
ENSG00000014824	408.145	1.09984	0.204533	5.37539	7.64e-08	1.2e-06	SLC30A9
ENSG00000014914	41.7866	1.54868	0.501427	3.16826	0.00153355	0.00631102	MTMR11
ENSG00000014919	906.165	-0.339715	0.12641	-2.68745	0.00719997	0.0224326	COX15
ENSG00000015133	556.529	-1.00864	0.189953	-5.30955	1.1e-07	1.66e-06	CCDC88C
ENSG00000015153	77.1176	0.946682	0.251173	3.7599	0.000169979	0.0010137	YAF2
ENSG00000015171	1197.08	0.137544	0.202391	0.679588	0.496765	0.618512	ZMYND11
ENSG00000015285	1.3669	0.563867	0.464834	1.58625	0.112683	0.20088	WAS
ENSG00000015413	233.951	-1.63525	0.18309	-8.93243	4.17e-19	4.4e-17	DPEP1
ENSG00000015475	539.933	-0.27331	0.0943828	-2.8959	0.0037807	0.0131505	BID
ENSG00000015479	3777.68	0.590203	0.126027	4.68309	2.83e-06	2.94e-05	MATR3
ENSG00000015520	1613.88	0.10564	0.171601	0.615614	0.538149	0.654808	NPC1L1
ENSG00000015532	1204.82	0.278174	0.146774	1.89524	0.0580604	0.120195	XYLT2
ENSG00000015568	416.489	0.257466	0.168662	1.52632	0.12693	0.220477	RGPD5
ENSG00000015592	0.170376	0.072738	0.310723	0.234096	0.81491	NA	STMN4
ENSG00000015676	186.626	-0.229063	0.145982	-1.56922	0.116597	0.206277	NUDCD3
ENSG00000016391	4178.44	0.0292868	0.158223	0.185097	0.853153	0.902497	CHDH
ENSG00000016490	0.16845	0.072738	0.310723	0.234096	0.81491	NA	CLCA1
ENSG00000016864	1233.13	0.0650682	0.154743	0.420491	0.674127	0.768645	GLT8D1
ENSG00000017260	1217.04	0.34314	0.218879	1.56776	0.116938	0.206828	ATP2C1
ENSG00000017427	0.167429	0.072738	0.310723	0.234096	0.81491	NA	IGF1
ENSG00000017483	843.346	-0.407614	0.140406	-2.90325	0.00369309	0.0129295	SLC38A5
ENSG00000017797	2023.71	0.663434	0.162927	4.07194	4.66e-05	0.00034223	RALBP1
ENSG00000018189	580.212	0.221579	0.221964	0.998268	0.31815	0.444333	RUFY3
ENSG00000018236	0.633444	0.0803374	0.494778	0.153987	0.87762	NA	CNTN1
ENSG00000018280	72.4745	1.78569	0.311187	5.7022	1.18e-08	2.25e-07	SLC11A1
ENSG00000018408	2856.25	1.15391	0.297424	3.88467	0.00010247	0.00066696	WWTR1
ENSG00000018510	1560.78	0.320042	0.123324	2.59503	0.00945826	0.0281669	AGPS
ENSG00000018610	293.243	-0.390181	0.1048	-3.72348	0.000196496	0.00113733	STEEP1
ENSG00000018625	0.447677	0.145786	0.311864	0.516289	0.605652	NA	ATP1A2
ENSG00000018699	978.17	-0.126898	0.14525	-0.873647	0.38231	0.509954	TTC27
ENSG00000018869	17.8559	1.18257	0.436839	2.6961	0.0070156	0.0219759	ZNF582
ENSG00000019102	65.6371	-0.963728	0.442681	-2.16323	0.0305238	0.072393	VSIG2
ENSG00000019144	320.841	-0.33258	0.196381	-1.69355	0.0903504	0.16973	PHLDB1
ENSG00000019186	440.562	-1.71952	0.319988	-5.3608	8.29e-08	1.28e-06	CYP24A1
ENSG00000019485	146.995	-0.579095	0.205011	-2.82525	0.00472438	0.0158826	PRDM11
ENSG00000019505	4.51236	-0.0676023	0.552626	-0.122493	0.902509	0.936952	SYT13
ENSG00000019549	7.4222	0.721816	0.546402	1.45394	0.145962	0.245795	SNAI2
ENSG00000019582	1648.38	-0.755092	0.21883	-3.44998	0.000560627	0.00272218	CD74
ENSG00000019991	0.0844167	0.0450565	0.310723	0.145009	0.884703	NA	HGF
ENSG00000019995	1153.45	0.63224	0.168854	3.74407	0.000181066	0.00106885	ZRANB1
ENSG00000020129	582.157	-0.55034	0.226841	-2.42578	0.0152757	0.0414571	NCDN
ENSG00000020181	9.28647	-0.635629	0.430812	-1.48141	0.138499	0.235989	ADGRA2
ENSG00000020256	694.162	0.0268571	0.136703	0.196455	0.844254	0.896009	ZFP64
ENSG00000020426	339.702	0.0439239	0.11348	0.387047	0.698721	0.788123	MNAT1
ENSG00000020577	1272.96	1.03871	0.273213	3.80446	0.000142115	0.000872895	SAMD4A
ENSG00000020633	60.5557	0.907042	0.407233	2.23036	0.0257235	0.0630658	RUNX3
ENSG00000020922	642.12	-0.0927078	0.188648	-0.491444	0.623112	0.727951	MRE11
ENSG00000021300	1290.69	-0.635028	0.298518	-2.12584	0.0335165	0.0778889	PLEKHB1
ENSG00000021355	1901.87	0.788705	0.302214	2.61223	0.00899543	0.0270483	SERPINB1
ENSG00000021461	6.28567	-0.700872	0.447065	-1.57087	0.116212	0.205695	CYP3A43
ENSG00000021488	125.181	-0.582473	0.370999	-1.56714	0.117081	0.207002	SLC7A9
ENSG00000021574	560.1	0.880498	0.109372	8.04781	8.43e-16	5.4e-14	SPAST
ENSG00000021645	0.8631	-0.427954	0.533271	-0.780914	0.434853	NA	NRXN3
ENSG00000021762	0.475659	-0.00184601	0.322945	-0.00457163	0.996352	NA	OSBPL5
ENSG00000021776	258.978	-0.67916	0.258841	-2.6232	0.00871093	0.0263747	AQR
ENSG00000021826	732.972	-0.329729	0.234374	-1.40672	0.159511	0.262598	CPS1
ENSG00000021852	230.679	1.59891	0.392336	4.10007	4.13e-05	0.000306904	C8B
ENSG00000022267	2.02019	0.877326	0.552918	1.55575	0.119767	0.210816	FHL1
ENSG00000022277	2236.62	-0.1242	0.189942	-0.653878	0.51319	0.632983	RTF2
ENSG00000022556	0.156574	0.072738	0.310723	0.234096	0.81491	NA	NLRP2
ENSG00000022567	5.1437	1.42862	0.550018	2.52954	0.0114212	0.0327822	SLC45A4
ENSG00000022840	3109.07	0.12852	0.168284	0.76371	0.44504	0.570716	RNF10
ENSG00000022976	175.141	-0.691297	0.236714	-2.92087	0.00349061	0.0123539	ZNF839
ENSG00000023041	678.768	-0.389627	0.174541	-2.23233	0.0255931	0.0628126	ZDHHC6
ENSG00000023171	2.82296	-1.25784	0.518694	-2.41087	0.0159145	0.0428904	GRAMD1B
ENSG00000023191	1020.93	0.127576	0.148007	0.861956	0.388712	0.515879	RNH1
ENSG00000023228	2116.28	-0.19212	0.159293	-1.20606	0.227794	0.345184	NDUFS1
ENSG00000023287	2064.74	1.3768	0.243039	5.66738	1.45e-08	2.71e-07	RB1CC1
ENSG00000023318	1408.91	-0.0971853	0.0980002	-0.991698	0.321345	0.447765	ERP44
ENSG00000023330	1096.9	0.0604393	0.143248	0.421909	0.673091	0.768093	ALAS1
ENSG00000023445	164.513	2.47611	0.27511	8.93184	4.19e-19	4.4e-17	BIRC3
ENSG00000023516	822.821	0.011338	0.189994	0.0596719	0.952417	0.970285	AKAP11
ENSG00000023572	150.371	-0.774844	0.241313	-3.21072	0.00132404	0.00558891	GLRX2
ENSG00000023608	212.781	0.135106	0.136988	0.986233	0.324019	0.450906	SNAPC1
ENSG00000023697	525.03	0.275956	0.124545	2.21559	0.0267194	0.0650391	DERA
ENSG00000023734	1920.34	-0.426335	0.209566	-2.03417	0.0419348	0.0925509	STRAP
ENSG00000023839	13811.9	0.15189	0.215918	0.703489	0.481751	0.604463	ABCC2
ENSG00000023892	294.299	-0.541073	0.22497	-2.40518	0.0161645	0.0434462	DEF6
ENSG00000023902	387.277	0.118605	0.298663	0.397202	0.691218	0.781872	PLEKHO1
ENSG00000023909	549.813	0.198655	0.230637	0.861284	0.389081	0.516223	GCLM
ENSG00000024048	1289.98	-0.15725	0.103459	-1.51993	0.128529	0.222755	UBR2
ENSG00000024422	146.969	2.23466	0.461151	4.96675	6.81e-07	8.38e-06	EHD2
ENSG00000024526	358.354	0.59075	0.203546	2.90188	0.00370928	0.012966	DEPDC1
ENSG00000024862	254.137	0.214153	0.154943	1.38211	0.166939	0.271625	CCDC28A
ENSG00000025039	7.70305	-0.55731	0.4388	-1.26948	0.20427	0.317026	RRAGD
ENSG00000025156	404.3	0.0220744	0.148963	0.148188	0.882194	0.922381	HSF2
ENSG00000025293	1005.36	0.406955	0.168271	2.41834	0.0155916	0.0421341	PHF20
ENSG00000025423	16.4752	0.879125	0.464605	1.8974	0.0577754	0.119747	HSD17B6
ENSG00000025434	551.861	-0.073135	0.217233	-0.336673	0.736363	0.816134	NR1H3
ENSG00000025708	177.319	1.5433	0.354164	4.36371	1.28e-05	0.00011167	TYMP
ENSG00000025770	1179.83	-0.448391	0.308175	-1.4542	0.145891	0.245726	NCAPH2
ENSG00000025772	1582.12	-0.877702	0.147381	-5.95523	2.6e-09	5.7e-08	TOMM34
ENSG00000025796	1848.1	-0.0917068	0.189293	-0.484458	0.628061	0.732335	SEC63
ENSG00000025800	2647.77	-0.0724629	0.126115	-0.574578	0.565577	0.67933	KPNA6
ENSG00000026025	1.56858	0.567416	0.465453	1.66394	0.0961242	0.177977	VIM
ENSG00000026103	98.2953	-0.664052	0.284742	-2.33173	0.0197148	0.0509765	FAS
ENSG00000026297	4575.42	1.62637	0.367485	4.45039	8.57e-06	7.81e-05	RNASET2
ENSG00000026508	1.6047	0.855541	0.513743	2.0238	0.0429905	0.0944478	CD44
ENSG00000026559	0.0830128	0.0450565	0.310723	0.145009	0.884703	NA	KCNG1
ENSG00000026652	6.49411	-0.281466	0.525699	-0.536744	0.591445	0.701079	AGPAT4
ENSG00000026950	316.864	-0.268189	0.27425	-0.977731	0.328207	0.455177	BTN3A1
ENSG00000027001	279.416	-0.924217	0.280348	-3.2947	0.000985253	0.00436206	MIPEP
ENSG00000027075	31.7038	0.307013	0.503057	0.687851	0.491547	0.613445	PRKCH
ENSG00000027697	1525.7	0.38998	0.249698	1.56209	0.118268	0.20865	IFNGR1
ENSG00000027847	427.056	-0.270893	0.155786	-1.73902	0.0820316	0.157744	B4GALT7
ENSG00000027869	30.8212	-0.596651	0.361027	-1.65349	0.0982305	0.181132	SH2D2A
ENSG00000028116	404.974	-0.0583276	0.17143	-0.340228	0.733685	0.814265	VRK2
ENSG00000028137	0.825037	-0.0991498	0.319097	-0.279939	0.779525	NA	TNFRSF1B
ENSG00000028203	117.917	0.849016	0.162294	5.22454	1.75e-07	2.53e-06	VEZT
ENSG00000028277	15.5739	0.435877	0.420888	1.03737	0.299563	0.424062	POU2F2
ENSG00000028310	302.586	-0.273888	0.107949	-2.53735	0.0111696	0.0321984	BRD9
ENSG00000028528	2310.44	-0.320005	0.125609	-2.54764	0.0108455	0.0314589	SNX1
ENSG00000028839	228.269	-0.348103	0.156013	-2.23149	0.0256488	0.0629238	TBPL1
ENSG00000029153	506.939	-0.199752	0.140242	-1.42436	0.154342	0.256196	ARNTL2
ENSG00000029363	2015.74	-0.0594174	0.204328	-0.290789	0.771212	0.842324	BCLAF1
ENSG00000029364	1264.22	0.293689	0.194336	1.51123	0.13073	0.2257	SLC39A9
ENSG00000029534	121.922	0.456537	0.500172	1.1466	0.251548	0.372887	ANK1
ENSG00000029639	795.893	-0.769977	0.10737	-7.17165	7.41e-13	3.02e-11	TFB1M
ENSG00000029725	1109.76	-0.376078	0.0778967	-4.82804	1.38e-06	1.55e-05	RABEP1
ENSG00000029993	596.81	-0.284076	0.190903	-1.48813	0.136718	0.233611	HMGB3
ENSG00000030066	1652.85	-0.293994	0.181701	-1.61796	0.105671	0.190966	NUP160
ENSG00000030110	860.315	-0.408347	0.114325	-3.57193	0.000354359	0.00187314	BAK1
ENSG00000030419	17.3036	0.155792	0.423192	0.367956	0.712906	0.798892	IKZF2
ENSG00000030582	4269.5	0.724863	0.154367	4.69577	2.66e-06	2.79e-05	GRN
ENSG00000031003	392.361	0.386517	0.185364	2.08492	0.0370768	0.0842301	FAM13B
ENSG00000031081	0.143101	-0.0379877	0.310723	-0.117079	0.906797	NA	ARHGAP31
ENSG00000031691	232.752	0.608668	0.200894	3.02898	0.00245381	0.00927517	CENPQ
ENSG00000031698	3691.36	0.218477	0.151336	1.44366	0.148835	0.249369	SARS1
ENSG00000031823	2078.77	0.311071	0.166348	1.87004	0.0614788	0.125624	RANBP3
ENSG00000032219	541.995	0.332237	0.110709	3.00071	0.00269347	0.00998602	ARID4A
ENSG00000032389	1243.6	-0.408968	0.106981	-3.8229	0.000131893	0.000820663	EIPR1
ENSG00000032444	1155.87	0.338881	0.152816	2.21752	0.0265875	0.0647745	PNPLA6
ENSG00000032742	221.657	0.0163727	0.207359	0.078951	0.937072	0.960049	IFT88
ENSG00000033011	1058.88	-0.855345	0.307541	-2.77829	0.00546459	0.0178968	ALG1
ENSG00000033030	670.615	0.432406	0.144825	2.98545	0.00283162	0.0103796	ZCCHC8
ENSG00000033050	677.071	-0.765721	0.283142	-2.70274	0.006877	0.0216535	ABCF2
ENSG00000033100	1398.95	-0.0799453	0.118331	-0.675604	0.499292	0.620684	CHPF2
ENSG00000033122	5.92618	-0.487118	0.459937	-1.06265	0.28794	0.412017	LRRC7
ENSG00000033170	186.084	-1.64619	0.303183	-5.42098	5.93e-08	9.5e-07	FUT8
ENSG00000033178	1849.71	1.31352	0.252815	5.1983	2.01e-07	2.88e-06	UBA6
ENSG00000033327	1035.95	1.22831	0.323835	3.79997	0.000144713	0.000885347	GAB2
ENSG00000033627	1078.29	-0.103885	0.242009	-0.42923	0.667756	0.763939	ATP6V0A1
ENSG00000033800	704.347	0.0796552	0.0995132	0.800432	0.423461	0.55053	PIAS1
ENSG00000033867	453.978	0.51827	0.330185	1.57069	0.116254	0.205695	SLC4A7
ENSG00000034053	88.386	-0.0179751	0.536492	-0.0333999	0.973356	0.983077	APBA2
ENSG00000034152	2032.83	-0.0876304	0.111509	-0.785856	0.431952	0.558293	MAP2K3
ENSG00000034510	13457.8	-0.30494	0.281723	-1.08212	0.279199	0.402818	TMSB10
ENSG00000034533	107.718	0.317005	0.172723	1.83454	0.0665741	0.133964	ASTE1
ENSG00000034677	2871.87	2.58233	0.301875	8.57868	9.6e-18	8.48e-16	RNF19A
ENSG00000034693	368.731	-0.487607	0.234742	-2.077	0.0378019	0.0854708	PEX3
ENSG00000034713	1239.58	0.150325	0.153708	0.977991	0.328079	0.455058	GABARAPL2
ENSG00000035115	286.21	1.47986	0.224294	6.59127	4.36e-11	1.36e-09	SH3YL1
ENSG00000035141	1745.37	-0.467445	0.208683	-2.23978	0.0251054	0.0618916	FAM136A
ENSG00000035403	1500.6	-0.171466	0.179722	-0.954041	0.340063	0.466946	VCL
ENSG00000035499	810.378	0.0421671	0.162856	0.258916	0.7957	0.860175	DEPDC1B
ENSG00000035664	19.4615	2.29366	0.486781	4.47347	7.7e-06	7.13e-05	DAPK2
ENSG00000035681	381.044	-0.525128	0.160253	-3.27708	0.00104889	0.0045899	NSMAF
ENSG00000035687	772.932	-0.197159	0.184176	-1.07046	0.284413	0.408584	ADSS2
ENSG00000035862	2169.43	0.577084	0.301204	1.91723	0.0552083	0.115559	TIMP2
ENSG00000035928	1819.58	-0.134819	0.124172	-1.08574	0.277592	0.401102	RFC1
ENSG00000036054	942.012	0.99778	0.248902	4.00962	6.08e-05	0.000428412	TBC1D23
ENSG00000036257	1729.51	0.140631	0.104624	1.34413	0.178908	0.286018	CUL3
ENSG00000036473	2.69357	0.0467728	0.443591	0.10689	0.914876	0.945151	OTC
ENSG00000036530	0.185896	0.072738	0.310723	0.234096	0.81491	NA	CYP46A1
ENSG00000036549	687.489	0.196256	0.22958	0.854848	0.392635	0.519604	ZZZ3
ENSG00000036672	197.577	-1.25546	0.296184	-4.23462	2.29e-05	0.000184461	USP2
ENSG00000036828	41.6	-1.90324	0.21864	-8.70689	3.12e-18	2.93e-16	CASR
ENSG00000037042	697.797	-0.131107	0.143064	-0.916458	0.359427	0.487018	TUBG2
ENSG00000037241	393.04	-1.04568	0.248309	-4.20978	2.56e-05	0.00020268	RPL26L1
ENSG00000037280	3.27851	-0.292045	0.538929	-0.54463	0.586008	0.69663	FLT4
ENSG00000037474	1419.56	-0.76692	0.144113	-5.32161	1.03e-07	1.56e-06	NSUN2
ENSG00000037637	711.913	0.402172	0.131659	3.05437	0.00225537	0.00863367	FBXO42
ENSG00000037749	366.682	-0.228781	0.227518	-1.00544	0.314686	0.440775	MFAP3
ENSG00000037757	498.111	-0.278143	0.130341	-2.13409	0.0328358	0.0766902	MRI1
ENSG00000037897	334.668	-0.820449	0.235044	-3.49018	0.000482703	0.00242132	METTL1
ENSG00000037965	1.44854	-0.765041	0.537628	-1.34594	0.17832	0.285407	HOXC8
ENSG00000038002	330.904	0.333051	0.134074	2.48373	0.0130015	0.0363816	AGA
ENSG00000038210	697.043	0.376548	0.139052	2.70773	0.00677454	0.0214034	PI4K2B
ENSG00000038219	1045.66	-0.417143	0.149687	-2.78676	0.00532376	0.017522	BOD1L1
ENSG00000038274	475.959	0.329365	0.0863888	3.81218	0.000137747	0.000852291	MAT2B
ENSG00000038358	768.791	0.0450132	0.196543	0.22902	0.818854	0.876715	EDC4
ENSG00000038382	1339.73	-0.00143296	0.125575	-0.0114119	0.990895	0.994386	TRIO
ENSG00000038427	51.3661	-1.45348	0.431635	-3.33941	0.000839566	0.00381261	VCAN
ENSG00000038532	619.005	-0.63794	0.220108	-2.89788	0.00375697	0.0130842	CLEC16A
ENSG00000038945	0.0501534	-0.0656691	0.310723	-0.206241	0.836603	NA	MSR1
ENSG00000039068	946.863	0.313987	0.552812	0.58372	0.559409	0.674142	CDH1
ENSG00000039123	662.397	-0.287074	0.195649	-1.46727	0.142303	0.240937	MTREX
ENSG00000039139	2.03752	0.90279	0.542317	1.86301	0.0624615	0.127378	DNAH5
ENSG00000039319	714.024	0.311997	0.27951	1.11638	0.264259	0.387001	ZFYVE16
ENSG00000039523	1317.75	0.129123	0.294188	0.438967	0.660685	0.758275	RIPOR1
ENSG00000039537	68.2386	0.0230308	0.339042	0.067883	0.945879	0.965929	C6
ENSG00000039560	1026.74	0.290609	0.180232	1.61238	0.106879	0.19274	RAI14
ENSG00000039600	0.68058	0.642678	0.494893	1.35648	0.174946	NA	SOX30
ENSG00000039650	295.601	-0.378361	0.139377	-2.715	0.00662761	0.0210153	PNKP
ENSG00000040199	891.876	0.478414	0.249779	1.91562	0.0554131	0.115849	PHLPP2
ENSG00000040275	396.92	-0.406899	0.38701	-1.04981	0.293806	0.418221	SPDL1
ENSG00000040341	490.64	0.412488	0.10653	3.87139	0.000108215	0.000699276	STAU2
ENSG00000040487	884.796	-0.00266628	0.200654	-0.0132889	0.989397	0.993312	SLC66A1
ENSG00000040531	461.502	-0.769084	0.141075	-5.45202	4.98e-08	8.15e-07	CTNS
ENSG00000040608	7.16075	0.915816	0.552694	1.76281	0.0779324	0.151574	RTN4R
ENSG00000040633	739.895	-0.479884	0.0821805	-5.83971	5.23e-09	1.06e-07	PHF23
ENSG00000040933	513.989	-0.0611649	0.150065	-0.407583	0.68358	0.775747	INPP4A
ENSG00000041353	0.532946	-0.460975	0.476665	-0.884114	0.376635	NA	RAB27B
ENSG00000041357	1272.72	-0.446513	0.172044	-2.59529	0.00945106	0.0281575	PSMA4
ENSG00000041515	0.0929478	0.0450565	0.310723	0.145009	0.884703	NA	MYO16
ENSG00000041802	606.856	-0.785398	0.1502	-5.22921	1.7e-07	2.47e-06	LSG1
ENSG00000041880	476.91	0.0234385	0.136824	0.171301	0.863987	0.909723	PARP3
ENSG00000041982	0.348601	0.186884	0.370569	0.514642	0.606803	NA	TNC
ENSG00000041988	376.829	0.194531	0.185276	1.04997	0.293732	0.418182	THAP3
ENSG00000042062	4.84762	0.258015	0.54936	0.486719	0.626457	0.730832	RIPOR3
ENSG00000042088	335.983	-0.239691	0.188168	-1.27388	0.202705	0.315005	TDP1
ENSG00000042286	2105.96	-0.723775	0.179216	-4.0383	5.38e-05	0.000387286	AIFM2
ENSG00000042317	60.3366	0.262863	0.202371	1.29857	0.194093	0.30447	SPATA7
ENSG00000042429	100.084	-0.216202	0.276162	-0.782826	0.433729	0.559812	MED17
ENSG00000042445	3502.21	0.979176	0.220276	4.44624	8.74e-06	7.95e-05	RETSAT
ENSG00000042493	98.8321	-0.824208	0.282558	-2.91658	0.00353895	0.0124744	CAPG
ENSG00000042753	865.592	-0.70056	0.213112	-3.28693	0.00101287	0.00445888	AP2S1
ENSG00000042781	1.85829	0.366354	0.553144	0.670014	0.502849	0.623629	USH2A
ENSG00000042832	1.04578	0.439652	0.474886	0.986516	0.32388	NA	TG
ENSG00000042980	0.176914	0.072738	0.310723	0.234096	0.81491	NA	ADAM28
ENSG00000043039	0.088351	0.0450565	0.310723	0.145009	0.884703	NA	BARX2
ENSG00000043093	462.089	0.586871	0.105264	5.57392	2.49e-08	4.38e-07	DCUN1D1
ENSG00000043143	569.953	-0.20864	0.134964	-1.54589	0.122132	0.213953	JADE2
ENSG00000043355	18.9751	-0.709598	0.338303	-2.09901	0.0358162	0.0818429	ZIC2
ENSG00000043514	347.203	0.054242	0.182276	0.297598	0.76601	0.838328	TRIT1
ENSG00000043591	0.34339	0.124204	0.311202	0.412302	0.680118	NA	ADRB1
ENSG00000044012	0.100423	-0.0656691	0.310723	-0.221503	0.824701	NA	GUCA2B
ENSG00000044090	3683.11	0.348908	0.208998	1.66954	0.0950111	0.176499	CUL7
ENSG00000044115	6496.95	0.455572	0.13647	3.33829	0.000842962	0.00382679	CTNNA1
ENSG00000044446	5275.94	1.66531	0.2704	6.16619	7e-10	1.75e-08	PHKA2
ENSG00000044459	112.888	-0.102468	0.282602	-0.362563	0.716931	0.801811	CNTLN
ENSG00000044524	0.942559	0.504564	0.450663	1.31365	0.188963	NA	EPHA3
ENSG00000044574	12392.6	-0.613516	0.141575	-4.33339	1.47e-05	0.000126172	HSPA5
ENSG00000046604	5301.7	0.823207	0.273393	3.01296	0.00258716	0.00969229	DSG2
ENSG00000046647	258.392	0.15195	0.119893	1.26736	0.205027	0.317976	GEMIN8
ENSG00000046651	375.841	0.193163	0.130095	1.48477	0.137605	0.234809	OFD1
ENSG00000046653	0.076475	0.0450565	0.310723	0.145009	0.884703	NA	GPM6B
ENSG00000046774	0.60495	0.39984	0.431468	0.985401	0.324427	NA	MAGEC2
ENSG00000046889	0.944314	0.526167	0.456306	1.34267	0.179378	NA	PREX2
ENSG00000047056	591.115	0.211822	0.251716	0.84152	0.400056	0.527375	WDR37
ENSG00000047188	583.347	-0.432626	0.13963	-3.09845	0.00194539	0.00765808	YTHDC2
ENSG00000047230	701.179	-0.444621	0.140373	-3.16753	0.00153739	0.00632124	CTPS2
ENSG00000047249	419.073	-0.522106	0.162836	-3.20644	0.00134391	0.00565567	ATP6V1H
ENSG00000047315	2263.5	-0.312547	0.190201	-1.64317	0.100349	0.183902	POLR2B
ENSG00000047346	168.546	0.63028	0.234716	2.68364	0.00728264	0.0226547	FAM214A
ENSG00000047365	15.8314	-1.21598	0.497369	-2.40392	0.0162205	0.0435612	ARAP2
ENSG00000047410	3468.92	-0.409765	0.118496	-3.45805	0.000544106	0.00266327	TPR
ENSG00000047457	21132.9	2.62082	0.450795	6.01798	1.77e-09	4.03e-08	CP
ENSG00000047578	554.807	-0.388952	0.099384	-3.91387	9.08e-05	0.000602424	KATNIP
ENSG00000047579	250.499	-0.550366	0.18661	-2.94982	0.0031796	0.0114036	DTNBP1
ENSG00000047597	1.09464	0.575868	0.467947	1.48516	0.137501	NA	XK
ENSG00000047617	0.798566	0.226873	0.4761	0.465617	0.64149	NA	ANO2
ENSG00000047621	165.505	-0.572139	0.292429	-1.95582	0.0504868	0.107236	C12orf4
ENSG00000047634	1311.3	0.837354	0.16909	4.95179	7.35e-07	8.98e-06	SCML1
ENSG00000047644	288.866	0.461666	0.241455	1.91193	0.0558854	0.116692	WWC3
ENSG00000047648	0.792744	0.287479	0.479041	0.748554	0.454126	NA	ARHGAP6
ENSG00000047662	0.356087	-0.0580422	0.371023	-0.122152	0.902779	NA	FAM184B
ENSG00000047849	6473.98	0.221128	0.211971	1.04325	0.296833	0.421266	MAP4
ENSG00000047932	1318.19	0.102931	0.144954	0.710083	0.477652	0.600995	GOPC
ENSG00000047936	1.19484	0.309225	0.545118	0.562485	0.573786	NA	ROS1
ENSG00000048028	745.27	0.299296	0.179712	1.66533	0.0958479	0.177701	USP28
ENSG00000048052	1.27433	-0.169036	0.54739	-0.302746	0.762083	0.835287	HDAC9
ENSG00000048140	537.68	-0.287014	0.0915176	-3.13627	0.00171113	0.00687754	TSPAN17
ENSG00000048162	687.575	-0.727559	0.201664	-3.6076	0.000309038	0.00167286	NOP16
ENSG00000048342	58.0281	-1.02645	0.436308	-2.33745	0.0194158	0.0502993	CC2D2A
ENSG00000048392	904.143	0.869343	0.214257	4.05738	4.96e-05	0.000360691	RRM2B
ENSG00000048405	220.929	0.541861	0.168638	3.21155	0.00132022	0.00557451	ZNF800
ENSG00000048471	303.239	-0.542589	0.203001	-2.67274	0.00752355	0.0232693	SNX29
ENSG00000048544	972.144	-0.420789	0.15598	-2.6977	0.00698208	0.0218951	MRPS10
ENSG00000048545	0.489781	-0.336261	0.466346	-0.681211	0.495738	NA	GUCA1A
ENSG00000048649	965.108	0.792187	0.15564	5.08932	3.59e-07	4.83e-06	RSF1
ENSG00000048707	460.069	-1.27923	0.239254	-5.3444	9.07e-08	1.4e-06	VPS13D
ENSG00000048740	1.14162	0.55458	0.462963	1.47644	0.139826	NA	CELF2
ENSG00000048828	2315.38	0.601862	0.0757482	7.94522	1.94e-15	1.19e-13	FAM120A
ENSG00000048991	1000.22	-0.614761	0.258796	-2.37464	0.017566	0.0463565	R3HDM1
ENSG00000049089	1944.1	0.37401	0.263943	1.41739	0.156368	0.258728	COL9A2
ENSG00000049130	46.8577	-0.260883	0.511204	-0.507818	0.611581	0.717797	KITLG
ENSG00000049167	135.339	0.308321	0.194861	1.58171	0.113717	0.202413	ERCC8
ENSG00000049192	127.676	0.370637	0.438049	0.848725	0.396035	0.522863	ADAMTS6
ENSG00000049239	3220.15	0.451429	0.195271	2.31194	0.0207807	0.0531613	H6PD
ENSG00000049245	2650.6	0.267337	0.120726	2.21437	0.0268032	0.0651977	VAMP3
ENSG00000049246	262.862	0.0369542	0.155644	0.23742	0.812331	0.871336	PER3
ENSG00000049247	0.254633	-0.0104718	0.310744	-0.0430666	0.965648	NA	UTS2
ENSG00000049249	8.10141	1.30971	0.547707	2.46599	0.0136634	0.0378807	TNFRSF9
ENSG00000049283	25.8417	-0.435193	0.53627	-0.800541	0.423398	0.5505	EPN3
ENSG00000049323	14.6023	-1.00029	0.493702	-2.0039	0.0450808	0.098144	LTBP1
ENSG00000049449	1119.52	0.348651	0.301621	1.15641	0.247515	0.368121	RCN1
ENSG00000049540	48.4155	0.810061	0.403422	2.0123	0.0441881	0.0965922	ELN
ENSG00000049541	473.237	-0.827828	0.321052	-2.57549	0.0100098	0.0295136	RFC2
ENSG00000049618	711.16	0.0301137	0.120913	0.249049	0.803323	0.865733	ARID1B
ENSG00000049656	1212.21	-0.556369	0.175116	-3.17707	0.00148771	0.00615872	CLPTM1L
ENSG00000049759	4844.24	0.576605	0.168072	3.43083	0.000601739	0.00289063	NEDD4L
ENSG00000049768	2.42857	0.182775	0.550921	0.333167	0.739008	0.818157	FOXP3
ENSG00000049769	12.1415	0.310093	0.529421	0.59032	0.554976	0.670319	PPP1R3F
ENSG00000049860	2030.08	0.655529	0.211267	3.10316	0.00191467	0.0075542	HEXB
ENSG00000049883	199.064	-0.535437	0.1834	-2.92001	0.00350023	0.0123754	PTCD2
ENSG00000050030	0.16348	-0.148713	0.310723	-0.503257	0.614784	NA	NEXMIF
ENSG00000050130	499.638	0.24203	0.122564	1.97454	0.0483201	0.103608	JKAMP
ENSG00000050165	0.790443	0.476711	0.445101	1.19116	0.233593	NA	DKK3
ENSG00000050327	6.13871	-0.482574	0.547769	-0.844838	0.398201	0.525276	ARHGEF5
ENSG00000050344	302.112	-0.144699	0.236804	-0.611019	0.541187	0.657748	NFE2L3
ENSG00000050393	507.936	-0.603892	0.188026	-3.21171	0.00131947	0.00557301	MCUR1
ENSG00000050405	724.954	-0.132415	0.269613	-0.491092	0.623362	0.727951	LIMA1
ENSG00000050426	485.417	0.641381	0.171742	3.7341	0.000188385	0.00110319	LETMD1
ENSG00000050438	2.78049	0.0648092	0.545974	0.11915	0.905156	0.938583	SLC4A8
ENSG00000050555	146.097	-0.554753	0.546348	-0.956966	0.338584	0.465738	LAMC3
ENSG00000050628	0.744119	0.211625	0.44364	0.62214	0.53385	NA	PTGER3
ENSG00000050748	971.777	-0.101987	0.145855	-0.699236	0.484405	0.607028	MAPK9
ENSG00000050767	0.076475	0.0450565	0.310723	0.145009	0.884703	NA	COL23A1
ENSG00000050820	1435.99	0.413408	0.222582	1.85749	0.0632412	0.128555	BCAR1
ENSG00000051009	457.118	0.0449334	0.10975	0.409411	0.682238	0.774728	FHIP1B
ENSG00000051108	2043.01	0.299574	0.137628	2.17667	0.0295055	0.0704446	HERPUD1
ENSG00000051128	408.026	-0.163806	0.202538	-0.808821	0.418618	0.545384	HOMER3
ENSG00000051180	235.527	-0.736833	0.366022	-2.00921	0.0445154	0.0971858	RAD51
ENSG00000051341	345.268	-1.0832	0.390863	-2.75985	0.00578288	0.0187413	POLQ
ENSG00000051382	1040.67	1.29131	0.248683	5.19401	2.06e-07	2.94e-06	PIK3CB
ENSG00000051523	2977.07	-0.031538	0.227622	-0.138556	0.889801	0.927555	CYBA
ENSG00000051596	489.572	-0.843551	0.222771	-3.78621	0.000152963	0.000926878	THOC3
ENSG00000051620	1243.01	-0.0870469	0.11036	-0.788776	0.430243	0.5566	HEBP2
ENSG00000051825	262.243	-0.381443	0.145613	-2.61989	0.00879592	0.0265686	MPHOSPH9
ENSG00000052126	362.095	0.305547	0.116706	2.61769	0.00885278	0.0266999	PLEKHA5
ENSG00000052344	1662.16	1.91556	0.415718	4.66866	3.03e-06	3.13e-05	PRSS8
ENSG00000052723	748.275	0.538749	0.133488	4.03542	5.45e-05	0.000391059	SIKE1
ENSG00000052749	1135.99	-0.0837058	0.132084	-0.633726	0.526259	0.644602	RRP12
ENSG00000052795	1511.84	0.960586	0.290146	3.31345	0.000921534	0.00412048	FNIP2
ENSG00000052802	6577.91	1.77297	0.262928	6.75077	1.47e-11	4.95e-10	MSMO1
ENSG00000052841	1963.15	0.723748	0.18339	3.94664	7.93e-05	0.000540051	TTC17
ENSG00000052850	0.0936486	0.0450565	0.310723	0.145009	0.884703	NA	ALX4
ENSG00000053108	59.922	1.12753	0.493607	2.32838	0.0198921	0.0513282	FSTL4
ENSG00000053254	4200.4	0.80988	0.159223	5.08653	3.65e-07	4.88e-06	FOXN3
ENSG00000053328	0.0501534	-0.0656691	0.310723	-0.206241	0.836603	NA	METTL24
ENSG00000053371	1693.98	-0.487063	0.148386	-3.28239	0.00102933	0.0045128	AKR7A2
ENSG00000053372	1931.44	-0.559609	0.249879	-2.23892	0.0251611	0.0619812	MRTO4
ENSG00000053501	193.347	-0.735832	0.222781	-3.30343	0.000955106	0.0042461	USE1
ENSG00000053524	0.258165	0.100419	0.310723	0.323183	0.746557	NA	MCF2L2
ENSG00000053702	0.0830128	0.0450565	0.310723	0.145009	0.884703	NA	NRIP2
ENSG00000053747	54.898	-0.615505	0.433982	-1.41316	0.157609	0.260319	LAMA3
ENSG00000053770	437.1	0.28934	0.154969	1.86682	0.061927	0.126418	AP5M1
ENSG00000053900	222.826	-0.435708	0.172153	-2.53127	0.0113651	0.032657	ANAPC4
ENSG00000053918	5.05293	1.03981	0.54055	1.89013	0.05874	0.121332	KCNQ1
ENSG00000054116	1179.56	-0.680459	0.106532	-6.38758	1.69e-10	4.77e-09	TRAPPC3
ENSG00000054118	4919.18	-0.189788	0.0988067	-1.92081	0.0547561	0.114888	THRAP3
ENSG00000054148	1762.16	-0.0935242	0.226271	-0.413328	0.679366	0.772846	PHPT1
ENSG00000054179	1491.66	0.531539	0.359143	1.48227	0.138268	0.23574	ENTPD2
ENSG00000054219	0.451221	-0.0053418	0.379778	-0.0114818	0.990839	NA	LY75
ENSG00000054267	674.953	1.57893	0.161515	9.76967	1.52e-22	2.47e-20	ARID4B
ENSG00000054277	319.141	0.750608	0.199281	3.76537	0.0001663	0.000994306	OPN3
ENSG00000054282	53.65	-0.251883	0.549428	-0.452296	0.651056	0.751301	SDCCAG8
ENSG00000054356	0.513316	0.183633	0.326703	0.606457	0.544212	NA	PTPRN
ENSG00000054392	82.2519	-0.140951	0.349753	-0.402771	0.687116	0.778494	HHAT
ENSG00000054523	4407.13	-0.0368273	0.251749	-0.146283	0.883698	0.923192	KIF1B
ENSG00000054598	26.8912	-0.227328	0.359474	-0.633017	0.526722	0.645031	FOXC1
ENSG00000054611	824.787	0.102111	0.0920167	1.10968	0.267136	0.390027	TBC1D22A
ENSG00000054654	282.531	-1.73729	0.307107	-5.6457	1.65e-08	3.04e-07	SYNE2
ENSG00000054690	296.946	-0.0423507	0.227371	-0.186244	0.852253	0.901888	PLEKHH1
ENSG00000054793	2120.55	0.730896	0.251437	2.90789	0.00363878	0.0127746	ATP9A
ENSG00000054803	0.187297	0.072738	0.310723	0.234096	0.81491	NA	CBLN4
ENSG00000054938	1.35262	0.117333	0.349043	0.405058	0.685435	0.777133	CHRDL2
ENSG00000054965	1460.7	0.490427	0.169004	2.90184	0.00370974	0.012966	FAM168A
ENSG00000054967	178.978	0.341514	0.213986	1.5957	0.110555	0.19787	RELT
ENSG00000054983	0.166026	0.072738	0.310723	0.234096	0.81491	NA	GALC
ENSG00000055044	2255.27	-0.565501	0.246293	-2.29547	0.0217062	0.0550245	NOP58
ENSG00000055070	3260.93	-0.0543779	0.147041	-0.369814	0.711521	0.797916	SZRD1
ENSG00000055118	1.78322	-0.51456	0.508235	-0.936944	0.348788	0.475494	KCNH2
ENSG00000055130	1171.8	-0.236736	0.162311	-1.45852	0.144698	0.244108	CUL1
ENSG00000055147	240.309	-0.248251	0.0949989	-2.61339	0.0089649	0.0269806	FAM114A2
ENSG00000055163	1230.52	0.0632702	0.164332	0.385004	0.700235	0.789256	CYFIP2
ENSG00000055208	2382.57	0.590904	0.18388	3.21362	0.00131072	0.00554852	TAB2
ENSG00000055211	894.713	0.588675	0.11986	4.91082	9.07e-07	1.07e-05	GINM1
ENSG00000055332	643.632	-0.00249072	0.170872	-0.0145771	0.98837	0.992566	EIF2AK2
ENSG00000055483	1407.22	-0.256608	0.127868	-2.00683	0.0447677	0.0976146	USP36
ENSG00000055609	253.642	-0.867533	0.28098	-3.08554	0.00203181	0.00791568	KMT2C
ENSG00000055732	0.088351	0.0450565	0.310723	0.145009	0.884703	NA	MCOLN3
ENSG00000055813	0.0830128	0.0450565	0.310723	0.145009	0.884703	NA	CCDC85A
ENSG00000055917	2732.55	0.757637	0.0720892	10.5091	7.84e-26	1.74e-23	PUM2
ENSG00000055950	463.113	-0.788897	0.162388	-4.85853	1.18e-06	1.35e-05	MRPL43
ENSG00000055955	37.2133	-0.955244	0.527779	-1.7679	0.0770782	0.15029	ITIH4
ENSG00000055957	788.618	2.63926	0.137104	19.2082	3.16e-82	4.41e-78	ITIH1
ENSG00000056050	145.649	-0.359628	0.337073	-1.06651	0.286191	0.410336	HPF1
ENSG00000056097	2612.08	0.165236	0.230293	0.717528	0.473048	0.59693	ZFR
ENSG00000056277	93.3258	0.446736	0.233867	1.90946	0.0562023	0.117183	ZNF280C
ENSG00000056558	32.8153	-0.286264	0.258367	-1.10928	0.267309	0.390239	TRAF1
ENSG00000056586	1098.74	0.251828	0.164411	1.53165	0.12561	0.218848	RC3H2
ENSG00000056736	1115.65	0.424701	0.195257	2.17511	0.0296221	0.070666	IL17RB
ENSG00000056972	284.672	0.415097	0.165858	2.50241	0.012335	0.0348875	TRAF3IP2
ENSG00000056998	621.312	-0.843882	0.279849	-3.01361	0.00258161	0.00967776	GYG2
ENSG00000057019	1724.27	-0.6796	0.208044	-3.26616	0.00109016	0.00472902	DCBLD2
ENSG00000057252	946.296	-0.0171605	0.145089	-0.118275	0.90585	0.939093	SOAT1
ENSG00000057294	848.872	-0.359071	0.17557	-2.04517	0.0408382	0.0907768	PKP2
ENSG00000057468	0.735757	0.363965	0.471096	0.746921	0.455111	NA	MSH4
ENSG00000057593	1395.27	0.737242	0.235439	3.13195	0.00173647	0.00696335	F7
ENSG00000057608	7909.35	0.278435	0.184214	1.51152	0.130656	0.225682	GDI2
ENSG00000057657	0.814454	-0.360902	0.455875	-0.729172	0.465896	NA	PRDM1
ENSG00000057663	279.326	0.12706	0.166052	0.765072	0.444229	0.569938	ATG5
ENSG00000057704	0.490823	0.168641	0.424989	0.369324	0.711886	NA	TMCC3
ENSG00000057757	857.099	-0.0530152	0.129223	-0.410265	0.681612	0.774245	PITHD1
ENSG00000057935	1311.18	0.560161	0.0927468	6.03931	1.55e-09	3.57e-08	MTA3
ENSG00000058056	908.272	0.724102	0.235642	3.07327	0.00211726	0.00817552	USP13
ENSG00000058063	612.728	1.19048	0.12912	9.21549	3.1e-20	3.86e-18	ATP11B
ENSG00000058085	0.809023	0.233535	0.343943	0.841956	0.399812	NA	LAMC2
ENSG00000058091	22.1503	1.51153	0.5019	3.02897	0.00245388	0.00927517	CDK14
ENSG00000058262	9111.33	-0.406329	0.186799	-2.17509	0.0296235	0.070666	SEC61A1
ENSG00000058272	960.217	0.713037	0.168044	4.24273	2.21e-05	0.000179157	PPP1R12A
ENSG00000058335	18.8115	0.754033	0.448721	1.67819	0.0933097	0.173933	RASGRF1
ENSG00000058404	4.30557	-0.20789	0.550261	-0.378607	0.704979	0.793025	CAMK2B
ENSG00000058453	202.758	-0.0504128	0.186153	-0.270839	0.786515	0.853429	CROCC
ENSG00000058600	1431.27	-0.260591	0.084212	-3.09451	0.0019714	0.00773646	POLR3E
ENSG00000058668	249.671	-0.185064	0.335402	-0.551551	0.581256	0.692574	ATP2B4
ENSG00000058673	1796.54	0.250013	0.13035	1.91798	0.055113	0.115423	ZC3H11A
ENSG00000058729	361.98	-0.262951	0.185745	-1.41569	0.156866	0.259417	RIOK2
ENSG00000058799	329.452	0.0566832	0.230324	0.246095	0.805609	0.867459	YIPF1
ENSG00000058804	1060.99	-0.280856	0.235015	-1.19494	0.23211	0.350248	NDC1
ENSG00000058866	108.247	-1.36922	0.251203	-5.44912	5.06e-08	8.25e-07	DGKG
ENSG00000059122	320.753	0.102439	0.18364	0.557779	0.576995	0.688496	FLYWCH1
ENSG00000059145	297.47	-0.149617	0.295064	-0.507001	0.612154	0.718352	UNKL
ENSG00000059377	16.2212	0.518163	0.525682	0.999207	0.317694	0.443834	TBXAS1
ENSG00000059378	280.057	-0.146631	0.206799	-0.709033	0.478304	0.60149	PARP12
ENSG00000059573	6079.23	-0.381877	0.160162	-2.38426	0.0171134	0.0454533	ALDH18A1
ENSG00000059588	496.297	-0.646964	0.182248	-3.54994	0.00038532	0.00201015	TARBP1
ENSG00000059691	725.601	-0.65093	0.174225	-3.73612	0.000186881	0.00109577	GATB
ENSG00000059728	604.393	0.443073	0.257513	1.72081	0.0852857	0.162431	MXD1
ENSG00000059758	446.964	0.586835	0.145714	4.02623	5.67e-05	0.000404167	CDK17
ENSG00000059769	96.834	0.175799	0.254247	0.691135	0.489481	0.611522	DNAJC25
ENSG00000059804	9339.3	1.69461	0.478298	3.65331	0.000258877	0.00144217	SLC2A3
ENSG00000059915	17.2334	0.84458	0.354597	2.36626	0.017969	0.0472237	PSD
ENSG00000060069	407.381	-0.104724	0.145433	-0.720096	0.471466	0.595651	CTDP1
ENSG00000060138	1619.66	0.68236	0.129716	5.26015	1.44e-07	2.13e-06	YBX3
ENSG00000060140	0.0830128	0.0450565	0.310723	0.145009	0.884703	NA	STYK1
ENSG00000060237	4968.34	0.723111	0.177179	4.08146	4.48e-05	0.000329745	WNK1
ENSG00000060339	772.382	-0.246565	0.217533	-1.13344	0.257029	0.378978	CCAR1
ENSG00000060491	3362.17	0.267824	0.132437	2.02229	0.0431468	0.0947016	OGFR
ENSG00000060558	0.730106	-0.334352	0.507669	-0.638525	0.523132	NA	GNA15
ENSG00000060566	660.271	1.07913	0.181152	5.95609	2.58e-09	5.68e-08	CREB3L3
ENSG00000060642	527.147	0.365658	0.104946	3.48397	0.000494027	0.00246395	PIGV
ENSG00000060656	2729.57	-0.059172	0.129401	-0.457278	0.647471	0.748589	PTPRU
ENSG00000060688	1200.17	-0.743881	0.295571	-2.5148	0.01191	0.0339539	SNRNP40
ENSG00000060749	910.809	0.183971	0.187035	0.983581	0.325322	0.452235	QSER1
ENSG00000060762	1208.8	-0.405081	0.241184	-1.67933	0.0930883	0.173669	MPC1
ENSG00000060971	2096.09	-0.0347055	0.0940757	-0.368914	0.712192	0.798477	ACAA1
ENSG00000060982	1432.76	-0.0903535	0.282626	-0.319656	0.749229	0.825931	BCAT1
ENSG00000061273	330.729	-0.845703	0.239971	-3.52345	0.000425973	0.00218304	HDAC7
ENSG00000061337	1.12018	-0.851888	0.493908	-1.55094	0.120917	NA	LZTS1
ENSG00000061455	6.85066	1.14809	0.481237	2.33132	0.0197364	0.0510228	PRDM6
ENSG00000061656	154.123	0.97027	0.423957	2.30403	0.0212209	0.0540732	SPAG4
ENSG00000061676	3800.06	0.410644	0.251478	1.63324	0.102419	0.186588	NCKAP1
ENSG00000061794	1460.99	-0.135246	0.102618	-1.31796	0.187517	0.296488	MRPS35
ENSG00000061936	1088.17	-0.00599316	0.168711	-0.0355251	0.971661	0.981863	SFSWAP
ENSG00000061938	489.513	-0.00174841	0.140103	-0.012483	0.99004	0.993886	TNK2
ENSG00000061987	672.602	-0.121406	0.245385	-0.49471	0.620805	0.725997	MON2
ENSG00000062038	3.28483	0.722038	0.552038	1.31934	0.187056	0.29596	CDH3
ENSG00000062096	0.369297	0.124204	0.311202	0.412302	0.680118	NA	ARSF
ENSG00000062194	1725.97	0.79125	0.119425	6.62498	3.47e-11	1.09e-09	GPBP1
ENSG00000062282	1047.74	-0.68555	0.311828	-2.19651	0.0280556	0.0676894	DGAT2
ENSG00000062370	58.2959	-0.212154	0.268923	-0.789021	0.4301	0.556577	ZNF112
ENSG00000062485	4101.85	-0.287683	0.114371	-2.51534	0.0118918	0.0339227	CS
ENSG00000062524	1.62439	-0.0697215	0.54332	-0.128327	0.89789	0.933532	LTK
ENSG00000062582	1153.24	-0.238063	0.139758	-1.70344	0.0884866	0.167095	MRPS24
ENSG00000062598	1013.01	-0.241346	0.214064	-1.12737	0.259585	0.381839	ELMO2
ENSG00000062650	1441.39	0.19676	0.191199	1.02907	0.303446	0.428081	WAPL
ENSG00000062716	2589.39	0.658156	0.165941	3.9663	7.3e-05	0.000501157	VMP1
ENSG00000062725	1034.01	0.646968	0.150034	4.31174	1.62e-05	0.000137593	APPBP2
ENSG00000062822	957.397	-0.239961	0.262975	-0.912381	0.361568	0.489065	POLD1
ENSG00000063046	17716.9	0.452855	0.171007	2.64828	0.0080903	0.0247534	EIF4B
ENSG00000063127	3.82673	-0.454973	0.507523	-0.897989	0.369192	0.497208	SLC6A16
ENSG00000063169	172.849	-0.182388	0.210767	-0.865555	0.386734	0.514184	BICRA
ENSG00000063176	271.168	-0.506885	0.210287	-2.41056	0.0159279	0.0429152	SPHK2
ENSG00000063177	9044.13	0.00729627	0.21225	0.0343746	0.972578	0.982506	RPL18
ENSG00000063180	19.8889	0.616827	0.420645	1.47098	0.141297	0.239732	CA11
ENSG00000063241	1174.45	0.0281926	0.140701	0.200375	0.841187	0.893769	ISOC2
ENSG00000063244	4433.09	-0.270946	0.157754	-1.7175	0.0858887	0.163383	U2AF2
ENSG00000063245	5431.04	0.928983	0.244013	3.80872	0.00013969	0.000859512	EPN1
ENSG00000063322	931.515	-0.0618036	0.121068	-0.510495	0.609705	0.716138	MED29
ENSG00000063438	1.09599	0.115061	0.386605	0.335159	0.737505	NA	AHRR
ENSG00000063515	0.0789918	0.0450565	0.310723	0.145009	0.884703	NA	GSC2
ENSG00000063587	620.35	0.258829	0.145378	1.78024	0.075036	0.147068	ZNF275
ENSG00000063601	315.175	-0.277166	0.122991	-2.25372	0.0242136	0.0601461	MTMR1
ENSG00000063660	274.138	-1.57023	0.285134	-5.5009	3.78e-08	6.34e-07	GPC1
ENSG00000063761	98.5446	-0.738652	0.282017	-2.61883	0.0088232	0.0266327	ADCK1
ENSG00000063854	1013.81	0.173777	0.148884	1.1672	0.243129	0.362835	HAGH
ENSG00000063978	1279.44	-0.33346	0.0871082	-3.82818	0.000129097	0.000807867	RNF4
ENSG00000064012	519.373	-0.197815	0.206215	-0.959229	0.337444	0.464584	CASP8
ENSG00000064042	2.03302	0.581817	0.504946	1.53318	0.125232	0.218288	LIMCH1
ENSG00000064102	600.076	-0.230089	0.147962	-1.55506	0.119931	0.210989	INTS13
ENSG00000064115	1212.92	-0.538427	0.14005	-3.84458	0.000120758	0.00076599	TM7SF3
ENSG00000064195	3.0412	-0.23456	0.544803	-0.421907	0.673093	0.768093	DLX3
ENSG00000064199	66.0295	-0.958498	0.278939	-3.43821	0.000585581	0.00282663	SPA17
ENSG00000064201	1.00365	-0.607471	0.329684	-1.33853	0.180723	NA	TSPAN32
ENSG00000064205	3.64425	0.588431	0.469251	2.16628	0.0302899	0.0719359	CCN5
ENSG00000064225	115.901	-0.435036	0.258991	-1.68002	0.0929538	0.173534	ST3GAL6
ENSG00000064300	138.741	-0.938514	0.507166	-1.8184	0.0690035	0.137741	NGFR
ENSG00000064309	333.569	0.00904775	0.196881	0.0459526	0.963348	0.977071	CDON
ENSG00000064313	477.36	-0.311507	0.196252	-1.5872	0.112467	0.200701	TAF2
ENSG00000064393	2960.69	-0.837965	0.219543	-3.81596	0.000135657	0.000842125	HIPK2
ENSG00000064419	1707.33	-0.105294	0.0933192	-1.12832	0.259183	0.381409	TNPO3
ENSG00000064489	7.14281	-0.212586	0.518184	-0.392132	0.694961	0.78496	NA
ENSG00000064490	417.501	-0.543369	0.198802	-2.73339	0.00626866	0.0200089	RFXANK
ENSG00000064545	252.505	-0.137079	0.201804	-0.679355	0.496913	0.618593	TMEM161A
ENSG00000064547	67.3686	0.518988	0.342536	1.51587	0.129552	0.224198	LPAR2
ENSG00000064601	3707.58	-0.591404	0.146084	-4.04832	5.16e-05	0.000373193	CTSA
ENSG00000064607	1892.1	-0.273878	0.0888757	-3.08165	0.00205854	0.00800193	SUGP2
ENSG00000064651	145.149	-0.28989	0.252168	-1.14949	0.250355	0.371355	SLC12A2
ENSG00000064652	349.985	0.0844008	0.121423	0.695066	0.487014	0.609259	SNX24
ENSG00000064666	4035.67	-0.13793	0.151624	-0.909686	0.362988	0.490495	CNN2
ENSG00000064687	469.278	0.766884	0.233423	3.28539	0.00101842	0.00446922	ABCA7
ENSG00000064703	83.5028	-0.579549	0.247158	-2.34566	0.0189936	0.0494508	DDX20
ENSG00000064726	1126.58	0.510367	0.171607	2.97385	0.00294085	0.0106985	BTBD1
ENSG00000064763	0.233049	0.100419	0.310723	0.323183	0.746557	NA	FAR2
ENSG00000064787	158.132	1.312	0.403349	3.27081	0.0010724	0.00467373	BCAS1
ENSG00000064886	7.30116	-0.034231	0.44255	-0.0775443	0.938191	0.960367	CHI3L2
ENSG00000064932	523.009	0.363551	0.225126	1.61493	0.106325	0.192023	SBNO2
ENSG00000064933	467.232	0.331522	0.185639	1.7857	0.0741477	0.145696	PMS1
ENSG00000064961	770.099	0.0810629	0.1803	0.44962	0.652984	0.752842	HMG20B
ENSG00000064989	5.43343	1.78749	0.550275	3.16926	0.00152829	0.0062931	CALCRL
ENSG00000064995	966.366	-0.304767	0.108898	-2.79874	0.00513025	0.0170175	TAF11
ENSG00000064999	1233.8	-0.101786	0.16044	-0.63441	0.525813	0.644168	ANKS1A
ENSG00000065000	2631.24	-0.150929	0.179472	-0.840939	0.400382	0.527654	AP3D1
ENSG00000065029	501.121	-0.134629	0.191853	-0.701764	0.482826	0.605377	ZNF76
ENSG00000065054	1095.18	0.055342	0.228609	0.242093	0.808708	0.869039	SLC9A3R2
ENSG00000065057	579.144	-0.167443	0.143867	-1.16395	0.244444	0.364524	NTHL1
ENSG00000065060	2260.96	-0.247458	0.135279	-1.82923	0.0673645	0.135184	UHRF1BP1
ENSG00000065135	1655.56	0.302308	0.152566	1.98143	0.0475429	0.102339	GNAI3
ENSG00000065150	5883.56	0.497883	0.169694	2.93409	0.00334522	0.0118846	IPO5
ENSG00000065154	1755.66	0.00635712	0.0705442	0.0901151	0.928196	0.954249	OAT
ENSG00000065183	979.63	-0.610825	0.179423	-3.40421	0.000663567	0.00313264	WDR3
ENSG00000065243	1344.14	0.268367	0.183464	1.46276	0.143533	0.242424	PKN2
ENSG00000065268	856.799	-0.499555	0.184362	-2.7096	0.00673638	0.0213117	WDR18
ENSG00000065308	5352.26	-0.204264	0.14291	-1.42931	0.152916	0.254429	TRAM2
ENSG00000065320	15.3853	0.458769	0.440575	1.0463	0.295424	0.419779	NTN1
ENSG00000065325	27.0435	0.613018	0.517117	1.1991	0.230489	0.348216	GLP2R
ENSG00000065328	512.447	-0.707288	0.470956	-1.48944	0.136371	0.233075	MCM10
ENSG00000065357	70.8993	0.191041	0.41306	0.463149	0.643257	0.744456	DGKA
ENSG00000065361	10827	0.643149	0.263382	2.44294	0.0145683	0.0399334	ERBB3
ENSG00000065413	1.49059	-1.48106	0.544316	-2.49891	0.0124577	0.0351348	ANKRD44
ENSG00000065427	4642.71	-0.455947	0.106991	-4.26155	2.03e-05	0.000166452	KARS1
ENSG00000065457	350.394	-1.04781	0.244433	-4.28534	1.82e-05	0.000151829	ADAT1
ENSG00000065485	2300.77	0.397052	0.183413	2.16489	0.0303961	0.0721267	PDIA5
ENSG00000065491	915.609	0.125094	0.0923804	1.3541	0.175704	0.282287	TBC1D22B
ENSG00000065518	500.663	-0.481145	0.150559	-3.19603	0.00139332	0.00583371	NDUFB4
ENSG00000065526	2579.71	-0.54572	0.12126	-4.5004	6.78e-06	6.34e-05	SPEN
ENSG00000065534	604.244	-0.337382	0.218971	-1.54067	0.123398	0.215872	MYLK
ENSG00000065548	2423.92	-0.227935	0.161696	-1.40963	0.15865	0.261543	ZC3H15
ENSG00000065559	1037.64	0.241546	0.122781	1.9672	0.0491602	0.10501	MAP2K4
ENSG00000065600	142.947	-0.395959	0.17913	-2.21109	0.0270296	0.0655995	PACC1
ENSG00000065613	1075.85	0.287896	0.197618	1.45681	0.14517	0.244697	SLK
ENSG00000065615	180.051	-0.277596	0.241268	-1.15049	0.249944	0.370981	CYB5R4
ENSG00000065618	5.34456	0.29418	0.546293	0.564972	0.572093	0.684285	COL17A1
ENSG00000065621	30.595	-0.914346	0.322635	-2.83645	0.00456178	0.0154214	GSTO2
ENSG00000065665	172.674	-0.713689	0.366981	-1.94105	0.0522524	0.110532	SEC61A2
ENSG00000065675	5.87223	-0.513614	0.47529	-1.08575	0.277588	0.401102	PRKCQ
ENSG00000065717	9.87542	0.959085	0.486259	1.96832	0.0490314	0.104831	TLE2
ENSG00000065802	1259.57	-0.294074	0.104821	-2.8055	0.00502382	0.0167521	ASB1
ENSG00000065809	1684.16	-0.12717	0.255905	-0.496912	0.619251	0.724728	FAM107B
ENSG00000065833	0.466945	-0.0668479	0.461682	-0.132714	0.894419	NA	ME1
ENSG00000065882	333.676	0.622531	0.191426	3.25155	0.00114779	0.0049406	TBC1D1
ENSG00000065883	460.632	0.556787	0.176308	3.15729	0.00159241	0.00647495	CDK13
ENSG00000065911	2982.95	0.499364	0.116195	4.29754	1.73e-05	0.00014545	MTHFD2
ENSG00000065923	368.666	-0.0158483	0.202026	-0.0784462	0.937473	0.96014	SLC9A7
ENSG00000065970	269.385	-0.116088	0.119621	-0.970468	0.331813	0.458869	FOXJ2
ENSG00000065978	2261.91	-0.529913	0.217902	-2.43155	0.0150344	0.0409776	YBX1
ENSG00000065989	433.629	0.436321	0.280656	1.55514	0.119913	0.210989	PDE4A
ENSG00000066027	1513.63	1.07958	0.264193	4.0887	4.34e-05	0.000320248	PPP2R5A
ENSG00000066032	0.610475	0.303881	0.388406	0.847617	0.396651	NA	CTNNA2
ENSG00000066044	2091.43	-0.217539	0.19017	-1.14389	0.252669	0.37386	ELAVL1
ENSG00000066056	36.4895	0.107729	0.429555	0.251208	0.801653	0.8644	TIE1
ENSG00000066084	2144.79	-0.273725	0.163136	-1.67786	0.0933738	0.173993	DIP2B
ENSG00000066117	1762.5	-0.701046	0.13331	-5.25879	1.45e-07	2.14e-06	SMARCD1
ENSG00000066135	873.958	-0.790777	0.176654	-4.4762	7.6e-06	7.05e-05	KDM4A
ENSG00000066136	1410.55	-0.345614	0.227552	-1.51871	0.128835	0.223203	NFYC
ENSG00000066185	5.23324	0.0353982	0.512115	0.0702431	0.944	0.964457	ZMYND12
ENSG00000066230	447.793	-0.238352	0.180375	-1.32148	0.18634	0.294995	SLC9A3
ENSG00000066248	1174	-0.211775	0.173653	-1.21953	0.222642	0.339058	NGEF
ENSG00000066279	848.794	0.0338147	0.220062	0.153657	0.877881	0.919042	ASPM
ENSG00000066294	0.332365	0.0111873	0.311463	0.0461515	0.963189	NA	CD84
ENSG00000066322	971.962	0.0561007	0.156989	0.357359	0.720823	0.804212	ELOVL1
ENSG00000066336	1.76208	0.516767	0.538844	1.0399	0.298384	0.422908	SPI1
ENSG00000066379	68.6387	-0.0304153	0.222561	-0.136722	0.891251	0.928511	POLR1H
ENSG00000066382	0.886809	-0.564332	0.517068	-1.03826	0.299149	NA	MPPED2
ENSG00000066405	0.076475	0.0450565	0.310723	0.145009	0.884703	NA	CLDN18
ENSG00000066422	528.288	0.160931	0.17545	0.917167	0.359055	0.486704	ZBTB11
ENSG00000066427	257.039	0.748165	0.199647	3.74639	0.0001794	0.00106082	ATXN3
ENSG00000066455	1763.35	0.529519	0.145432	3.6409	0.000271692	0.00150514	GOLGA5
ENSG00000066468	28.517	-0.260519	0.513203	-0.504987	0.613568	0.719767	FGFR2
ENSG00000066557	534.118	0.28478	0.197055	1.44515	0.148416	0.249056	LRRC40
ENSG00000066583	833.783	-0.318772	0.21098	-1.51084	0.13083	0.225789	ISOC1
ENSG00000066629	10.142	-2.09902	0.527656	-3.82692	0.000129757	0.000811638	EML1
ENSG00000066651	514.66	0.172514	0.109297	1.57834	0.114487	0.203499	TRMT11
ENSG00000066654	1530.51	0.330786	0.116941	2.82854	0.00467605	0.0157391	THUMPD1
ENSG00000066697	405.664	0.185653	0.194137	0.956291	0.338925	0.466046	MSANTD3
ENSG00000066735	0.240996	0.100419	0.310723	0.323183	0.746557	NA	KIF26A
ENSG00000066739	443.414	0.00380435	0.140102	0.0271526	0.978338	0.986334	ATG2B
ENSG00000066777	832.296	0.0801976	0.338391	0.237018	0.812643	0.871603	ARFGEF1
ENSG00000066813	467.83	0.989969	0.344268	2.88088	0.00396572	0.0136917	ACSM2B
ENSG00000066827	86.7183	-0.239656	0.291934	-0.820704	0.411815	0.53845	ZFAT
ENSG00000066855	483.646	-0.102906	0.21076	-0.488241	0.625379	0.729757	MTFR1
ENSG00000066923	1.51168	0.0786195	0.494369	0.163452	0.870162	0.913693	STAG3
ENSG00000066926	136.161	-0.59506	0.357474	-1.6624	0.0964324	0.178453	FECH
ENSG00000066933	421.582	0.0753647	0.183783	0.41005	0.681769	0.774322	MYO9A
ENSG00000067048	3662.31	1.35944	0.185539	7.32758	2.34e-13	1.04e-11	DDX3Y
ENSG00000067057	88.709	-0.591795	0.333038	-1.77603	0.0757281	0.148155	PFKP
ENSG00000067064	4726.95	0.858432	0.260698	3.29453	0.000985873	0.00436277	IDI1
ENSG00000067066	476.543	-0.0832493	0.159219	-0.522881	0.601057	0.708992	SP100
ENSG00000067082	7782.71	1.50498	0.369303	4.09677	4.19e-05	0.000310785	KLF6
ENSG00000067113	226.861	0.517333	0.183712	2.81529	0.00487339	0.0163207	PLPP1
ENSG00000067141	168.761	-0.556404	0.314827	-1.76615	0.0773715	0.150715	NEO1
ENSG00000067167	2909.37	0.769528	0.197289	3.90082	9.59e-05	0.000629934	TRAM1
ENSG00000067177	293.824	-0.277576	0.114702	-2.42011	0.0155158	0.0419861	PHKA1
ENSG00000067182	1585.1	0.379882	0.196562	1.93268	0.0532756	0.11239	TNFRSF1A
ENSG00000067191	61.2837	0.0127256	0.406133	0.0313597	0.974983	0.984293	CACNB1
ENSG00000067208	339.32	0.574	0.202779	2.82998	0.00465506	0.0156798	EVI5
ENSG00000067221	114.043	0.132812	0.184245	0.72083	0.471014	0.595307	STOML1
ENSG00000067225	22586.2	0.28212	0.146171	1.9301	0.0535946	0.112892	PKM
ENSG00000067248	431.96	-0.398787	0.331971	-1.20039	0.229987	0.347681	DHX29
ENSG00000067334	239.599	-0.308028	0.143586	-2.14547	0.0319151	0.0749358	DNTTIP2
ENSG00000067365	210.365	-0.384781	0.143393	-2.68376	0.00727986	0.0226511	METTL22
ENSG00000067369	536.016	-0.575903	0.125527	-4.58819	4.47e-06	4.38e-05	TP53BP1
ENSG00000067445	111.657	-0.0794526	0.495898	-0.160038	0.872851	0.915392	TRO
ENSG00000067533	301.322	-0.538516	0.241615	-2.22858	0.0258417	0.0633224	RRP15
ENSG00000067560	5558.06	-0.0756807	0.0966563	-0.78299	0.433633	0.559792	RHOA
ENSG00000067596	1286.68	-0.325968	0.168669	-1.93254	0.0532929	0.112393	DHX8
ENSG00000067606	279.441	0.634091	0.292027	2.17251	0.0298175	0.0710437	PRKCZ
ENSG00000067646	179.651	0.213289	0.180864	1.17898	0.238406	0.357033	ZFY
ENSG00000067704	3849.2	-0.0795518	0.12808	-0.62111	0.534528	0.651731	IARS2
ENSG00000067715	0.329467	0.182774	0.367188	0.508278	0.611258	NA	SYT1
ENSG00000067798	0.193255	-0.115935	0.310943	-0.272775	0.785026	NA	NAV3
ENSG00000067829	523.247	-0.156389	0.109299	-1.4309	0.152458	0.253944	IDH3G
ENSG00000067836	207.338	-0.320775	0.203365	-1.57764	0.114649	0.203734	ROGDI
ENSG00000067840	0.56835	-0.242698	0.439933	-0.495309	0.620382	NA	PDZD4
ENSG00000067900	368.888	-0.131422	0.24126	-0.544686	0.585969	0.69663	ROCK1
ENSG00000067955	632.454	0.258335	0.120629	2.14141	0.0322408	0.0755026	CBFB
ENSG00000067992	392.431	0.228137	0.11188	2.03893	0.0414572	0.0917581	PDK3
ENSG00000068001	2924.54	0.401907	0.170374	2.35904	0.0183223	0.0480074	HYAL2
ENSG00000068024	645.191	0.0879788	0.139087	0.63252	0.527047	0.645057	HDAC4
ENSG00000068028	435.227	0.838497	0.198502	4.22338	2.41e-05	0.000192351	RASSF1
ENSG00000068078	6984.96	0.310518	0.174626	1.77825	0.0753632	0.147606	FGFR3
ENSG00000068079	447.819	-0.734885	0.172701	-4.25551	2.09e-05	0.000170611	IFI35
ENSG00000068097	532.387	-0.0671388	0.174447	-0.384883	0.700324	0.789293	HEATR6
ENSG00000068120	4800.14	0.0778979	0.132179	0.589331	0.555639	0.670872	COASY
ENSG00000068137	475.226	0.82205	0.248481	3.30858	0.000937692	0.00417933	PLEKHH3
ENSG00000068305	870.525	0.791433	0.136351	5.80351	6.49e-09	1.29e-07	MEF2A
ENSG00000068308	1222.99	0.303329	0.12859	2.35884	0.0183324	0.0480248	OTUD5
ENSG00000068323	1345.01	0.686377	0.245622	2.79507	0.00518884	0.0171548	TFE3
ENSG00000068354	390.173	0.406191	0.230136	1.76499	0.077565	0.150965	TBC1D25
ENSG00000068366	16546.4	1.16729	0.257396	4.53822	5.67e-06	5.4e-05	ACSL4
ENSG00000068383	1098.13	0.0927618	0.165388	0.560865	0.574889	0.686688	INPP5A
ENSG00000068394	608.194	0.255479	0.157169	1.62544	0.10407	0.18883	GPKOW
ENSG00000068400	567.268	-0.41672	0.132552	-3.14398	0.00166668	0.00671823	GRIPAP1
ENSG00000068438	454.915	-0.810606	0.177622	-4.56368	5.03e-06	4.86e-05	FTSJ1
ENSG00000068489	1651.4	0.38804	0.165457	2.34526	0.0190137	0.0494937	PRR11
ENSG00000068615	0.931634	-0.634216	0.429548	-1.26136	0.20718	NA	REEP1
ENSG00000068650	2798.6	0.0816712	0.22871	0.357099	0.721017	0.804365	ATP11A
ENSG00000068654	2128.42	-1.04715	0.294172	-3.55577	0.00037687	0.00196827	POLR1A
ENSG00000068697	6630.19	0.337891	0.0955792	3.53517	0.000407517	0.00210939	LAPTM4A
ENSG00000068724	1251.36	0.592291	0.24592	2.40895	0.0159984	0.0430666	TTC7A
ENSG00000068745	1617.5	-0.0650375	0.132143	-0.492186	0.622588	0.727656	IP6K2
ENSG00000068781	0.0817401	-0.0656691	0.310723	-0.221503	0.824701	NA	STON1-GTF2A1L
ENSG00000068784	357.662	-0.756103	0.28713	-2.63173	0.00849502	0.0258162	SRBD1
ENSG00000068796	593.363	0.0251996	0.148756	0.169396	0.865485	0.910754	KIF2A
ENSG00000068831	3.51075	-0.208503	0.541017	-0.371675	0.710135	0.797002	RASGRP2
ENSG00000068878	1677.89	-0.504594	0.299336	-1.68472	0.0920433	0.172226	PSME4
ENSG00000068885	242.847	0.326995	0.173856	1.88066	0.0600187	0.123171	IFT80
ENSG00000068903	375.339	0.259721	0.16586	1.5658	0.117396	0.207454	SIRT2
ENSG00000068912	2688.28	0.170363	0.192322	0.885831	0.375709	0.503336	ERLEC1
ENSG00000068971	452.501	1.54733	0.329596	4.70409	2.55e-06	2.7e-05	PPP2R5B
ENSG00000068976	6.026	1.00267	0.502076	1.94532	0.0517368	0.109558	PYGM
ENSG00000068985	4.0398	0.55434	0.547114	1.0024	0.316149	0.442415	PAGE1
ENSG00000069011	640.117	-0.108386	0.200392	-0.540873	0.588595	0.698694	PITX1
ENSG00000069020	314.134	0.224149	0.186858	1.19942	0.230364	0.348065	MAST4
ENSG00000069122	0.187802	0.072738	0.310723	0.234096	0.81491	NA	ADGRF5
ENSG00000069188	0.0844167	0.0450565	0.310723	0.145009	0.884703	NA	SDK2
ENSG00000069248	968.564	-0.152255	0.192963	-0.789011	0.430106	0.556577	NUP133
ENSG00000069275	4865.22	0.0245201	0.119951	0.204416	0.838028	0.891499	NUCKS1
ENSG00000069329	207.373	-0.421817	0.164357	-2.5667	0.010267	0.0301191	VPS35
ENSG00000069345	1519.63	1.1121	0.121443	9.15592	5.39e-20	6.6e-18	DNAJA2
ENSG00000069399	405.199	0.706441	0.293146	2.41132	0.0158948	0.0428482	BCL3
ENSG00000069424	607.435	-0.805485	0.25788	-3.12221	0.00179497	0.00717938	KCNAB2
ENSG00000069431	63.1507	-0.859272	0.216731	-3.96744	7.26e-05	0.000499418	ABCC9
ENSG00000069482	0.765143	0.34987	0.400053	0.999938	0.31734	NA	GAL
ENSG00000069493	31.7906	0.303125	0.308752	0.981649	0.326273	0.453319	CLEC2D
ENSG00000069509	224.701	-0.404095	0.168364	-2.40052	0.0163716	0.0439019	FUNDC1
ENSG00000069535	782.003	-0.92735	0.293669	-3.15488	0.00160563	0.00650974	MAOB
ENSG00000069667	1002.09	2.73591	0.245767	11.1247	9.51e-29	3.09e-26	RORA
ENSG00000069696	0	0	0	0	1	NA	DRD4
ENSG00000069702	5690.48	0.177175	0.332929	0.532346	0.594486	0.703473	TGFBR3
ENSG00000069764	0.185896	0.072738	0.310723	0.234096	0.81491	NA	PLA2G10
ENSG00000069812	15.4446	-1.05231	0.385085	-2.73193	0.00629642	0.0200886	HES2
ENSG00000069849	1557.73	-0.623287	0.17877	-3.48637	0.000489621	0.00244811	ATP1B3
ENSG00000069869	292.667	0.304908	0.209531	1.45487	0.145705	0.24545	NEDD4
ENSG00000069943	79.8929	0.14872	0.258695	0.574673	0.565513	0.679326	PIGB
ENSG00000069956	5706.39	0.792433	0.245997	3.22248	0.00127084	0.00539867	MAPK6
ENSG00000069966	566.303	0.658596	0.118873	5.53902	3.04e-08	5.27e-07	GNB5
ENSG00000069974	279.589	0.146098	0.18386	0.794518	0.426894	0.553541	RAB27A
ENSG00000069998	0.276153	0.100419	0.310723	0.323183	0.746557	NA	HDHD5
ENSG00000070010	367.534	-1.08025	0.310362	-3.4762	0.000508578	0.002523	UFD1
ENSG00000070018	433.475	-1.03736	0.213142	-4.86616	1.14e-06	1.31e-05	LRP6
ENSG00000070019	2.30068	0.548955	0.547328	1.06255	0.287984	0.412017	GUCY2C
ENSG00000070047	777.059	-0.300342	0.107315	-2.79879	0.00512946	0.0170175	PHRF1
ENSG00000070061	1830.44	0.0998752	0.168621	0.592301	0.553649	0.669034	ELP1
ENSG00000070081	791.608	-0.568414	0.192286	-2.95597	0.00311691	0.0112133	NUCB2
ENSG00000070087	1878.84	0.313555	0.145094	2.161	0.0306954	0.0727133	PFN2
ENSG00000070159	1122.56	0.13605	0.233292	0.58319	0.559765	0.674396	PTPN3
ENSG00000070182	0.409368	0.051983	0.375383	0.17267	0.862911	NA	SPTB
ENSG00000070190	2.00807	-0.24707	0.552862	-0.446579	0.655179	0.754561	DAPP1
ENSG00000070214	3023.86	0.826969	0.149121	5.54556	2.93e-08	5.09e-07	SLC44A1
ENSG00000070269	132.244	0.0710174	0.231743	0.306381	0.759315	0.833202	TMEM260
ENSG00000070366	693.974	-0.373904	0.190031	-1.96753	0.0491222	0.104977	SMG6
ENSG00000070367	547.836	0.383188	0.155983	2.45628	0.0140383	0.0386781	EXOC5
ENSG00000070371	426.331	0.36329	0.208773	1.74001	0.0818577	0.157453	CLTCL1
ENSG00000070388	2.24602	-0.294064	0.522517	-0.546398	0.584793	0.695541	FGF22
ENSG00000070404	2188.93	1.611	0.435317	3.75521	0.000173193	0.00103023	FSTL3
ENSG00000070413	1927.88	0.0150958	0.0669016	0.225641	0.82148	0.878651	DGCR2
ENSG00000070423	853.718	0.237092	0.232466	1.02002	0.307721	0.4328	RNF126
ENSG00000070444	738.631	0.533526	0.222859	2.39412	0.0166603	0.0444881	MNT
ENSG00000070476	473.114	0.127608	0.184897	0.690136	0.490109	0.61212	ZXDC
ENSG00000070495	1119.58	0.468782	0.222218	2.10968	0.0348863	0.0802833	JMJD6
ENSG00000070501	216.836	-1.01067	0.156966	-6.44001	1.19e-10	3.47e-09	POLB
ENSG00000070540	1215.29	0.155784	0.25728	0.605549	0.544814	0.66135	WIPI1
ENSG00000070601	0.246493	-0.123459	0.311027	-0.412752	0.679788	NA	FRMPD1
ENSG00000070610	1880.92	0.436916	0.158552	2.75565	0.0058575	0.0189304	GBA2
ENSG00000070614	3703.76	0.688954	0.166889	4.12831	3.65e-05	0.000276412	NDST1
ENSG00000070669	3223.34	-0.0508486	0.207702	-0.244812	0.806602	0.867993	ASNS
ENSG00000070718	248.688	-0.507433	0.140983	-3.6	0.000318213	0.00171388	AP3M2
ENSG00000070729	65.8492	2.95534	0.521836	5.95876	2.54e-09	5.59e-08	CNGB1
ENSG00000070731	10.4997	-0.519921	0.479745	-1.08161	0.279426	0.403078	ST6GALNAC2
ENSG00000070748	0.166026	0.072738	0.310723	0.234096	0.81491	NA	CHAT
ENSG00000070756	20861.5	0.45918	0.0638676	7.18953	6.5e-13	2.71e-11	PABPC1
ENSG00000070759	329.874	0.605369	0.230578	2.62531	0.008657	0.026257	TESK2
ENSG00000070761	461.401	-0.201037	0.234156	-0.858557	0.390585	0.517725	CFAP20
ENSG00000070770	833.008	0.326256	0.111283	2.9316	0.00337215	0.011965	CSNK2A2
ENSG00000070778	240.038	0.730355	0.244575	2.98549	0.00283126	0.0103796	PTPN21
ENSG00000070785	448.362	-0.890332	0.232361	-3.83091	0.00012767	0.000801814	EIF2B3
ENSG00000070808	0.548876	-0.415475	0.440635	-0.817186	0.413822	NA	CAMK2A
ENSG00000070814	2242.53	-0.811797	0.289563	-2.80133	0.00508918	0.0169153	TCOF1
ENSG00000070831	5182.59	0.0688136	0.162887	0.422461	0.672689	0.767964	CDC42
ENSG00000070882	938.776	0.169683	0.0938922	1.80716	0.070738	0.14064	OSBPL3
ENSG00000070886	0.580494	0.0746268	0.386817	0.170418	0.864682	NA	EPHA8
ENSG00000070915	144.833	3.75524	0.39155	9.31715	1.2e-20	1.6e-18	SLC12A3
ENSG00000070950	273.374	-0.261847	0.24123	-1.08548	0.277711	0.401144	RAD18
ENSG00000070961	1287.45	-0.213248	0.236767	-0.900575	0.367814	0.495879	ATP2B1
ENSG00000070985	1.15716	0.0383539	0.507869	0.0781887	0.937678	NA	TRPM5
ENSG00000071051	1023.29	0.414306	0.119852	3.45662	0.000546995	0.0026718	NCK2
ENSG00000071054	11416.5	-0.308604	0.181891	-1.69658	0.0897762	0.16889	MAP4K4
ENSG00000071073	2499.4	0.444968	0.174426	2.55109	0.0107386	0.0312073	MGAT4A
ENSG00000071082	14522	-0.146704	0.161126	-0.910489	0.362565	0.490128	RPL31
ENSG00000071127	6225.19	0.0175319	0.0734247	0.238773	0.811282	0.870813	WDR1
ENSG00000071189	411.034	1.19455	0.145201	8.22103	2.02e-16	1.44e-14	SNX13
ENSG00000071205	3.9273	-1.69585	0.553006	-2.85749	0.00427002	0.0145988	ARHGAP10
ENSG00000071242	25.2689	0.70332	0.356709	1.96947	0.0488997	0.10463	RPS6KA2
ENSG00000071243	88.5809	-0.435235	0.295104	-1.47512	0.14018	0.238214	ING3
ENSG00000071246	14.295	-1.30059	0.421288	-3.08074	0.00206488	0.00801988	VASH1
ENSG00000071282	199.265	-0.00933879	0.350703	-0.0266395	0.978747	0.986381	LMCD1
ENSG00000071462	463.138	-0.546593	0.199707	-2.73698	0.00620053	0.019846	BUD23
ENSG00000071537	2326.17	0.113678	0.22431	0.506798	0.612297	0.718396	SEL1L
ENSG00000071539	544.011	-0.623554	0.332963	-1.87075	0.0613802	0.125485	TRIP13
ENSG00000071553	1078.14	0.28143	0.175682	1.60191	0.109176	0.196005	ATP6AP1
ENSG00000071564	1970.97	0.139714	0.124488	1.1223	0.261736	0.384395	TCF3
ENSG00000071575	104.2	1.01029	0.537054	1.9769	0.048053	0.103173	TRIB2
ENSG00000071626	2419.62	-0.0955839	0.168729	-0.566496	0.571057	0.683588	DAZAP1
ENSG00000071655	667.582	0.0278404	0.210806	0.132069	0.89493	0.931648	MBD3
ENSG00000071794	814.429	0.540518	0.122802	4.40103	1.08e-05	9.61e-05	HLTF
ENSG00000071859	396.407	-0.0699318	0.259275	-0.269741	0.787359	0.854135	FAM50A
ENSG00000071889	619.15	0.730203	0.211814	3.4474	0.000566005	0.00274067	FAM3A
ENSG00000071894	2021.56	-0.216985	0.129527	-1.67523	0.0938886	0.174812	CPSF1
ENSG00000071909	0.200847	-0.148713	0.310723	-0.582712	0.560087	NA	MYO3B
ENSG00000071967	4.5742	0.41462	0.515745	0.798019	0.42486	0.551835	CYBRD1
ENSG00000071991	0.0800994	0.0450565	0.310723	0.145009	0.884703	NA	CDH19
ENSG00000071994	1191.52	-0.313031	0.130125	-2.40566	0.0161434	0.0434067	PDCD2
ENSG00000072041	0.0830128	0.0450565	0.310723	0.145009	0.884703	NA	SLC6A15
ENSG00000072042	2805.4	0.763419	0.207479	3.67996	0.000233269	0.00132325	RDH11
ENSG00000072062	1203.67	0.151479	0.13909	1.08906	0.276128	0.399625	PRKACA
ENSG00000072071	22.9821	0.658332	0.539786	1.41719	0.156426	0.258764	ADGRL1
ENSG00000072110	6534.86	0.0777151	0.102748	0.75636	0.449434	0.574345	ACTN1
ENSG00000072121	620.462	-0.616584	0.149534	-4.12342	3.73e-05	0.000281583	ZFYVE26
ENSG00000072133	0.450018	0.0534574	0.379339	0.175257	0.860877	NA	RPS6KA6
ENSG00000072134	769.627	0.897345	0.177272	5.06134	4.16e-07	5.43e-06	EPN2
ENSG00000072135	1028.2	-0.17935	0.101965	-1.75898	0.0785811	0.152623	PTPN18
ENSG00000072163	32.7022	-0.558819	0.364555	-1.5345	0.124906	0.217937	LIMS2
ENSG00000072182	0.690605	0.115725	0.393773	0.277906	0.781084	NA	ASIC4
ENSG00000072195	1.45301	-0.308544	0.521426	-0.571746	0.567494	0.68071	SPEG
ENSG00000072201	36.3498	1.92331	0.450954	4.23704	2.26e-05	0.000182804	LNX1
ENSG00000072210	1698.81	-0.288251	0.239329	-1.20427	0.228484	0.346086	ALDH3A2
ENSG00000072274	11722.6	1.16626	0.29141	4.00711	6.15e-05	0.000432338	TFRC
ENSG00000072310	1610.98	0.0736207	0.0828708	0.88838	0.374336	0.502246	SREBF1
ENSG00000072364	2278.05	0.543294	0.257451	2.11086	0.0347844	0.0800637	AFF4
ENSG00000072401	277.574	1.49797	0.204556	7.31263	2.62e-13	1.15e-11	UBE2D1
ENSG00000072415	654.481	0.395104	0.18501	2.13539	0.032729	0.0764662	PALS1
ENSG00000072422	1004.2	-0.78001	0.236607	-3.29583	0.000981308	0.00434597	RHOBTB1
ENSG00000072501	1911.33	-0.779335	0.245702	-3.17073	0.00152056	0.00626683	SMC1A
ENSG00000072506	803.13	-1.0555	0.309664	-3.40403	0.00066399	0.00313357	HSD17B10
ENSG00000072518	972.237	-0.0606492	0.0927011	-0.654243	0.512955	0.632805	MARK2
ENSG00000072571	691.505	0.269643	0.31297	0.861857	0.388766	0.515903	HMMR
ENSG00000072609	442.272	0.0641354	0.12536	0.511611	0.608924	0.715521	CHFR
ENSG00000072657	0.0936486	0.0450565	0.310723	0.145009	0.884703	NA	TRHDE
ENSG00000072682	3148.13	1.12491	0.296177	3.80284	0.000143046	0.00087707	P4HA2
ENSG00000072736	1926.79	0.0775096	0.107685	0.719775	0.471664	0.595824	NFATC3
ENSG00000072756	131.079	-0.392562	0.206344	-1.90265	0.0570867	0.118548	TRNT1
ENSG00000072778	3392.08	0.0315568	0.176018	0.179281	0.857717	0.905614	ACADVL
ENSG00000072786	540.494	0.187923	0.235396	0.798302	0.424695	0.551725	STK10
ENSG00000072803	1167.08	0.102785	0.144809	0.709771	0.477846	0.601131	FBXW11
ENSG00000072818	0.0936486	0.0450565	0.310723	0.145009	0.884703	NA	ACAP1
ENSG00000072840	300.436	-0.86755	0.152559	-5.6874	1.29e-08	2.45e-07	EVC
ENSG00000072849	265.282	-0.226308	0.160501	-1.41008	0.158515	0.261382	DERL2
ENSG00000072858	0.684593	0.129226	0.388597	0.457722	0.647153	NA	SIDT1
ENSG00000072864	335.216	0.417207	0.258469	1.61428	0.106466	0.192124	NDE1
ENSG00000072952	20.0816	-0.29011	0.367409	-0.788397	0.430465	0.556716	IRAG1
ENSG00000072954	168.89	0.796252	0.2832	2.81149	0.00493127	0.0164749	TMEM38A
ENSG00000072958	2008.28	0.0987171	0.12078	0.817332	0.413738	0.540206	AP1M1
ENSG00000073008	1243.28	-0.269901	0.163297	-1.65281	0.0983704	0.18127	PVR
ENSG00000073050	887.927	0.0402287	0.164042	0.245241	0.80627	0.867842	XRCC1
ENSG00000073060	5102.44	0.903135	0.264122	3.42141	0.000622976	0.00297523	SCARB1
ENSG00000073067	1919.71	-0.296608	0.120423	-2.46309	0.0137745	0.0381245	CYP2W1
ENSG00000073111	2315.96	-0.552261	0.383593	-1.43672	0.150797	0.25196	MCM2
ENSG00000073146	6.50029	1.11201	0.474647	2.26843	0.0233029	0.058341	MOV10L1
ENSG00000073150	255.169	1.02436	0.442087	2.33743	0.0194169	0.0502993	PANX2
ENSG00000073169	214.015	0.0372817	0.155335	0.240008	0.810324	0.870123	SELENOO
ENSG00000073331	67.1859	1.21809	0.318605	3.81104	0.000138384	0.000854488	ALPK1
ENSG00000073350	2263.53	0.335261	0.195945	1.71106	0.0870701	0.165001	LLGL2
ENSG00000073417	870.406	0.167555	0.127849	1.31052	0.190021	0.299564	PDE8A
ENSG00000073464	147.784	-1.08049	0.196239	-5.5069	3.65e-08	6.16e-07	CLCN4
ENSG00000073536	773.619	-0.020344	0.131467	-0.15475	0.877018	0.918483	NLE1
ENSG00000073578	3977.52	-0.128976	0.0741968	-1.7383	0.0821576	0.157943	SDHA
ENSG00000073584	1401.78	-0.281433	0.180942	-1.55538	0.119856	0.210947	SMARCE1
ENSG00000073598	0.130253	-0.0379877	0.310723	-0.117079	0.906797	NA	FNDC8
ENSG00000073605	148.772	1.31646	0.393376	3.36083	0.00077709	0.00357986	GSDMB
ENSG00000073614	1030.55	-0.003576	0.143074	-0.0249944	0.980059	0.987347	KDM5A
ENSG00000073670	24.4568	-0.289964	0.542922	-0.514638	0.606806	0.714115	ADAM11
ENSG00000073711	4.18051	-1.39487	0.527566	-2.59662	0.00941448	0.0280667	PPP2R3A
ENSG00000073712	1034	0.221069	0.195605	1.13017	0.258404	0.380624	FERMT2
ENSG00000073734	7.74767	-0.591354	0.408865	-1.45029	0.146978	0.247088	ABCB11
ENSG00000073737	0.506366	0.116991	0.429202	0.321746	0.747645	NA	DHRS9
ENSG00000073792	5585.35	0.753461	0.151167	4.98439	6.22e-07	7.74e-06	IGF2BP2
ENSG00000073803	701.367	0.661301	0.124688	5.30291	1.14e-07	1.71e-06	MAP3K13
ENSG00000073849	4306.18	0.350556	0.227764	1.53928	0.123735	0.21639	ST6GAL1
ENSG00000073861	0.0830128	0.0450565	0.310723	0.145009	0.884703	NA	TBX21
ENSG00000073910	465.753	-0.370194	0.247921	-1.49298	0.135443	0.231865	FRY
ENSG00000073921	2920.01	1.10143	0.176859	6.22797	4.73e-10	1.22e-08	PICALM
ENSG00000073969	414.819	-0.639656	0.262653	-2.43449	0.014913	0.0407023	NSF
ENSG00000074047	0.0789918	0.0450565	0.310723	0.145009	0.884703	NA	GLI2
ENSG00000074054	2425.61	0.00508971	0.0712449	0.0714392	0.943048	0.963705	CLASP1
ENSG00000074071	892.728	-0.284217	0.143958	-1.97437	0.0483393	0.103618	MRPS34
ENSG00000074181	24.5676	0.25569	0.382537	0.669175	0.503384	0.624087	NOTCH3
ENSG00000074201	2024.68	0.195234	0.164492	1.1869	0.235267	0.353853	CLNS1A
ENSG00000074211	206.203	-0.236916	0.354194	-0.668486	0.503824	0.624577	PPP2R2C
ENSG00000074219	471.087	-0.5006	0.178814	-2.79969	0.00511518	0.0169796	TEAD2
ENSG00000074266	301.223	-0.163679	0.168725	-0.970083	0.332005	0.458966	EED
ENSG00000074276	1842.6	0.478086	0.179308	2.66636	0.00766771	0.0236418	CDHR2
ENSG00000074317	0.410976	0.151508	0.317179	0.496191	0.61976	NA	SNCB
ENSG00000074319	1548.64	0.255806	0.15321	1.66963	0.094992	0.17649	TSG101
ENSG00000074356	658.915	-0.571986	0.109864	-5.20665	1.92e-07	2.75e-06	NCBP3
ENSG00000074370	6.04592	0.745708	0.508033	1.47168	0.141108	0.239528	ATP2A3
ENSG00000074410	7.99044	0.394582	0.483069	0.815697	0.414674	0.541275	CA12
ENSG00000074416	0.506837	0.263373	0.380968	0.734782	0.462472	NA	MGLL
ENSG00000074527	350.037	0.13183	0.23911	0.551326	0.58141	0.69264	NTN4
ENSG00000074582	565.49	-0.643757	0.204887	-3.1419	0.00167858	0.00676035	BCS1L
ENSG00000074590	96.6931	-0.689749	0.204874	-3.36741	0.00075878	0.00350971	NUAK1
ENSG00000074603	590.972	-0.0608671	0.117253	-0.519108	0.603685	0.711282	DPP8
ENSG00000074621	191.613	-0.305461	0.247781	-1.23268	0.217697	0.333402	SLC24A1
ENSG00000074660	11.0796	0.405186	0.551451	0.756445	0.449383	0.574332	SCARF1
ENSG00000074695	8736.19	0.740399	0.206544	3.58526	0.000336748	0.00179844	LMAN1
ENSG00000074696	4240.06	0.496516	0.152926	3.24681	0.00116706	0.00501427	HACD3
ENSG00000074706	0.998833	-0.061276	0.437259	-0.140069	0.888606	NA	IPCEF1
ENSG00000074755	721.264	-0.929445	0.184108	-5.04801	4.46e-07	5.77e-06	ZZEF1
ENSG00000074771	2.44663	-1.15812	0.539191	-2.11757	0.0342112	0.0791213	NOX3
ENSG00000074800	83956.6	0.930603	0.20856	4.46307	8.08e-06	7.44e-05	ENO1
ENSG00000074842	3456.22	-0.192349	0.108665	-1.77012	0.0767072	0.149629	MYDGF
ENSG00000074855	364.215	0.0554754	0.212916	0.260558	0.794433	0.859138	ANO8
ENSG00000074935	131.024	1.54432	0.372491	4.15879	3.2e-05	0.000245719	TUBE1
ENSG00000074964	4137.44	0.21234	0.0845337	2.5119	0.0120084	0.0341786	ARHGEF10L
ENSG00000075043	0.650786	-0.171524	0.435273	-0.372978	0.709165	NA	KCNQ2
ENSG00000075073	0.0800994	0.0450565	0.310723	0.145009	0.884703	NA	TACR2
ENSG00000075089	224.095	0.753181	0.16153	4.66003	3.16e-06	3.24e-05	ACTR6
ENSG00000075131	59.511	-0.746742	0.451465	-1.64495	0.0999796	0.183414	TIPIN
ENSG00000075142	0.27043	-0.0765512	0.311461	-0.183105	0.854715	NA	SRI
ENSG00000075151	1613.96	-0.440903	0.199711	-2.20751	0.0272781	0.0660879	EIF4G3
ENSG00000075188	394.657	-0.682606	0.20321	-3.35913	0.000781895	0.00359754	NUP37
ENSG00000075213	50.9737	0.694016	0.523395	1.35246	0.176227	0.282827	SEMA3A
ENSG00000075218	620.707	-0.336269	0.271094	-1.24018	0.214908	0.330163	GTSE1
ENSG00000075223	1.33285	-0.880457	0.545551	-1.5291	0.126239	0.219577	SEMA3C
ENSG00000075234	2903.7	0.109176	0.0823331	1.32602	0.184833	0.293207	TTC38
ENSG00000075239	926.772	-0.55462	0.213504	-2.59742	0.00939284	0.0280261	ACAT1
ENSG00000075240	888.963	0.439483	0.250614	1.75391	0.0794451	0.153903	GRAMD4
ENSG00000075275	5.55049	-0.0153008	0.552789	-0.0275431	0.978027	0.986224	CELSR1
ENSG00000075290	2.1558	-0.384075	0.543522	-0.714821	0.47472	0.598168	WNT8B
ENSG00000075292	1361.9	-0.211718	0.22272	-0.950533	0.341841	0.468605	ZNF638
ENSG00000075303	296.785	1.12273	0.102036	10.9929	4.13e-28	1.25e-25	SLC25A40
ENSG00000075336	38.4364	-1.05804	0.325331	-3.25178	0.00114685	0.00493808	TIMM21
ENSG00000075340	1.73577	0.31588	0.551201	0.560409	0.5752	0.686942	ADD2
ENSG00000075391	327.553	-0.5657	0.124709	-4.53666	5.72e-06	5.44e-05	RASAL2
ENSG00000075399	685.924	-0.252047	0.137591	-1.83194	0.0669605	0.134645	VPS9D1
ENSG00000075407	595.924	-0.146797	0.155356	-0.944901	0.34471	0.471148	ZNF37A
ENSG00000075413	599.281	-0.0594401	0.104337	-0.56971	0.568875	0.681663	MARK3
ENSG00000075415	6951.76	-0.252974	0.0851794	-2.96991	0.0029789	0.010806	SLC25A3
ENSG00000075420	7147.42	0.657579	0.178917	3.67556	0.000237328	0.00134085	FNDC3B
ENSG00000075426	2596.67	2.03729	0.319395	6.39909	1.56e-10	4.43e-09	FOSL2
ENSG00000075429	4.32753	-1.29596	0.525339	-2.43117	0.0150503	0.040997	CACNG5
ENSG00000075461	45.4843	-0.729697	0.402573	-1.80833	0.0705556	0.140337	CACNG4
ENSG00000075539	224.49	-0.148037	0.235413	-0.628747	0.529514	0.647566	FRYL
ENSG00000075568	1722.59	-0.132777	0.142958	-0.928773	0.353007	0.480325	TMEM131
ENSG00000075618	2655.32	-0.094148	0.281177	-0.334813	0.737766	0.8173	FSCN1
ENSG00000075624	41442.3	-0.0714391	0.125324	-0.570036	0.568653	0.681514	ACTB
ENSG00000075643	983.81	-0.590786	0.182848	-3.23084	0.00123428	0.0052674	MOCOS
ENSG00000075651	2101.53	0.764277	0.228471	3.34588	0.000820212	0.0037381	PLD1
ENSG00000075702	305.119	-1.22633	0.291544	-4.20217	2.64e-05	0.000208314	WDR62
ENSG00000075711	1068.9	-0.121926	0.160864	-0.757929	0.448494	0.573587	DLG1
ENSG00000075785	3183.65	-0.0615199	0.0794715	-0.774115	0.438863	0.564714	RAB7A
ENSG00000075790	103.588	0.965467	0.195526	4.92694	8.35e-07	9.98e-06	BCAP29
ENSG00000075826	31.3965	-0.517263	0.493686	-1.04028	0.298209	0.422745	SEC31B
ENSG00000075856	889.503	-0.26186	0.219103	-1.19505	0.232069	0.350225	SART3
ENSG00000075884	0.155467	0.072738	0.310723	0.234096	0.81491	NA	ARHGAP15
ENSG00000075886	0.0844167	0.0450565	0.310723	0.145009	0.884703	NA	TUBA3D
ENSG00000075891	0.431691	0.0525764	0.376987	0.1736	0.86218	NA	PAX2
ENSG00000075914	739.872	-0.159876	0.1015	-1.5752	0.11521	0.204507	EXOSC7
ENSG00000075945	249.837	-0.0176338	0.189698	-0.0929479	0.925945	0.952581	KIFAP3
ENSG00000075975	510.553	-0.0449076	0.101303	-0.443301	0.657548	0.756229	MKRN2
ENSG00000076003	836.849	-0.650434	0.386327	-1.67946	0.0930627	0.173663	MCM6
ENSG00000076043	694.284	-0.144727	0.115084	-1.25757	0.208547	0.322576	REXO2
ENSG00000076053	319.585	0.430573	0.290811	1.48075	0.138674	0.236205	RBM7
ENSG00000076067	380.249	0.111713	0.237862	0.469699	0.63857	0.740383	RBMS2
ENSG00000076108	3916.12	0.123774	0.210944	0.586773	0.557356	0.672364	BAZ2A
ENSG00000076201	1276.59	-0.105756	0.170238	-0.621212	0.53446	0.651731	PTPN23
ENSG00000076242	426.504	-0.719079	0.299424	-2.39976	0.0164059	0.0439685	MLH1
ENSG00000076248	1384.49	-0.730756	0.278474	-2.62264	0.00872523	0.0264008	UNG
ENSG00000076258	3.85097	0.187243	0.552907	0.337869	0.735462	0.815509	FMO4
ENSG00000076321	217.502	0.0527997	0.147567	0.357753	0.720528	0.804076	KLHL20
ENSG00000076344	1.3311	0.198889	0.322457	0.967118	0.333485	0.460543	RGS11
ENSG00000076351	1205.84	-0.0429753	0.122396	-0.351113	0.725504	0.807755	SLC46A1
ENSG00000076356	280.61	-1.27888	0.355621	-3.58554	0.000336384	0.00179718	PLXNA2
ENSG00000076382	1194.95	-0.359063	0.231924	-1.54803	0.121615	0.213216	SPAG5
ENSG00000076513	1190.54	0.901686	0.204436	4.41064	1.03e-05	9.24e-05	ANKRD13A
ENSG00000076554	755.089	1.82037	0.177019	10.2759	9.05e-25	1.78e-22	TPD52
ENSG00000076555	397.714	-0.723028	0.184817	-3.91213	9.15e-05	0.000605608	ACACB
ENSG00000076604	2456.17	0.187566	0.158037	1.18685	0.235285	0.353853	TRAF4
ENSG00000076641	54.5662	2.38635	0.336295	6.93124	4.17e-12	1.53e-10	PAG1
ENSG00000076650	315.114	-0.204458	0.169205	-1.20843	0.226881	0.344032	GPATCH1
ENSG00000076662	44.1773	-0.846467	0.485266	-1.72661	0.0842375	0.16101	ICAM3
ENSG00000076685	1019.38	0.153463	0.124002	1.23758	0.215873	0.331274	NT5C2
ENSG00000076706	596.537	-0.0508675	0.290491	-0.175115	0.860989	0.907622	MCAM
ENSG00000076716	1.67668	0.56563	0.547311	1.08866	0.276303	0.399751	GPC4
ENSG00000076770	6588.56	0.119632	0.113601	1.05309	0.292299	0.416567	MBNL3
ENSG00000076826	2041.71	0.502966	0.140468	3.5806	0.000342811	0.00182314	CAMSAP3
ENSG00000076864	2126.64	0.196364	0.117654	1.66898	0.0951218	0.176637	RAP1GAP
ENSG00000076924	747.711	0.376686	0.138205	2.72544	0.0064216	0.0204406	XAB2
ENSG00000076928	1588.7	-0.129155	0.107338	-1.20327	0.228872	0.346448	ARHGEF1
ENSG00000076944	1271.97	0.2344	0.173185	1.35348	0.175902	0.28246	STXBP2
ENSG00000076984	1119.74	0.429193	0.125609	3.41672	0.000633812	0.00301872	MAP2K7
ENSG00000077044	714.391	-0.367574	0.123948	-2.96559	0.00302099	0.0109246	DGKD
ENSG00000077080	0.0929478	0.0450565	0.310723	0.145009	0.884703	NA	ACTL6B
ENSG00000077092	1.04216	0.0118971	0.508468	0.0239329	0.980906	NA	RARB
ENSG00000077097	1868.16	-0.35039	0.242174	-1.44662	0.148003	0.248423	TOP2B
ENSG00000077147	4113.26	0.74127	0.177061	4.18671	2.83e-05	0.000220596	TM9SF3
ENSG00000077150	1188.27	0.64728	0.223434	2.89736	0.00376316	0.0130973	NFKB2
ENSG00000077152	23.2282	0.0278125	0.340058	0.0849795	0.932278	0.957035	UBE2T
ENSG00000077157	363.442	-0.192652	0.209881	-0.917908	0.358667	0.486319	PPP1R12B
ENSG00000077232	1250.75	-0.909402	0.221613	-4.10253	4.09e-05	0.000303824	DNAJC10
ENSG00000077235	3690.23	-0.37294	0.169982	-2.19392	0.028241	0.0680426	GTF3C1
ENSG00000077238	2059.69	0.664555	0.327836	2.02949	0.042408	0.0933775	IL4R
ENSG00000077254	1051.63	0.386824	0.221807	1.74402	0.0811549	0.156511	USP33
ENSG00000077264	0.088351	0.0450565	0.310723	0.145009	0.884703	NA	PAK3
ENSG00000077274	0.348278	0.124286	0.311292	0.412447	0.680012	NA	CAPN6
ENSG00000077312	1718.76	-0.279159	0.233065	-1.19769	0.231038	0.348933	SNRPA
ENSG00000077348	393.637	-0.375395	0.194195	-1.93319	0.0532125	0.112291	EXOSC5
ENSG00000077380	2400.53	0.157504	0.118758	1.32624	0.18476	0.293125	DYNC1I2
ENSG00000077420	8.30472	1.95871	0.550837	3.5239	0.00042525	0.00218095	APBB1IP
ENSG00000077454	516.373	0.389664	0.25247	1.54366	0.12267	0.214842	LRCH4
ENSG00000077458	50.0173	-0.402098	0.400957	-1.00178	0.316452	0.442685	FAM76B
ENSG00000077463	204.721	-0.429342	0.22959	-1.8703	0.0614427	0.125594	SIRT6
ENSG00000077514	253.173	-0.509616	0.262127	-1.94383	0.0519164	0.109905	POLD3
ENSG00000077522	0.510371	0.1641	0.312512	0.572392	0.567056	NA	ACTN2
ENSG00000077549	4492.95	-0.254954	0.158136	-1.61223	0.106912	0.19274	CAPZB
ENSG00000077585	21.4368	-0.0264323	0.445156	-0.0593747	0.952654	0.970285	GPR137B
ENSG00000077616	92.9305	1.16662	0.317973	3.66623	0.000246148	0.00138396	NAALAD2
ENSG00000077684	659.987	-0.121898	0.13347	-0.913329	0.361069	0.488675	JADE1
ENSG00000077713	346.119	0.22938	0.109079	2.10268	0.0354942	0.0812782	SLC25A43
ENSG00000077721	691.564	0.0669807	0.115067	0.582096	0.560502	0.674875	UBE2A
ENSG00000077782	765.33	-1.48169	0.428989	-3.42175	0.000622194	0.00297353	FGFR1
ENSG00000077800	1.64561	0.138133	0.536547	0.266681	0.789714	0.8556	FKBP6
ENSG00000077942	8097.1	1.01406	0.183499	5.52689	3.26e-08	5.6e-07	FBLN1
ENSG00000077943	0.167343	0.072738	0.310723	0.234096	0.81491	NA	ITGA8
ENSG00000077984	0.602243	0.410276	0.435802	0.999091	0.31775	NA	CST7
ENSG00000078018	1.61444	0.453608	0.491119	1.03266	0.301765	0.426184	MAP2
ENSG00000078043	295.408	1.3992	0.237194	5.89561	3.73e-09	7.89e-08	PIAS2
ENSG00000078053	0.0830128	0.0450565	0.310723	0.145009	0.884703	NA	AMPH
ENSG00000078061	822.962	-0.00569167	0.118101	-0.048192	0.961563	0.975906	ARAF
ENSG00000078070	336.053	-0.701474	0.226984	-3.09016	0.0020005	0.00782426	MCCC1
ENSG00000078081	4.06039	-0.617513	0.515631	-1.19355	0.232655	0.350881	LAMP3
ENSG00000078114	0.0844167	0.0450565	0.310723	0.145009	0.884703	NA	NEBL
ENSG00000078124	80.4357	0.0966558	0.258802	0.37339	0.708858	0.796066	ACER3
ENSG00000078140	1205.26	0.418212	0.118186	3.5384	0.000402559	0.00208604	UBE2K
ENSG00000078142	625.864	0.129139	0.156061	0.827449	0.407983	0.534919	PIK3C3
ENSG00000078177	460.913	1.44192	0.213857	6.73762	1.61e-11	5.38e-10	N4BP2
ENSG00000078237	174	-0.712815	0.30448	-2.33966	0.0193014	0.0501201	TIGAR
ENSG00000078246	513.485	-0.167772	0.12647	-1.32659	0.184644	0.292973	TULP3
ENSG00000078269	2311.21	0.172372	0.233192	0.739219	0.459774	0.584349	SYNJ2
ENSG00000078295	0.0800994	0.0450565	0.310723	0.145009	0.884703	NA	ADCY2
ENSG00000078304	2565.09	1.15582	0.193657	5.96896	2.39e-09	5.29e-08	PPP2R5C
ENSG00000078328	0.160199	0.072738	0.310723	0.234096	0.81491	NA	RBFOX1
ENSG00000078369	11861.7	0.194271	0.167386	1.16063	0.245792	0.365947	GNB1
ENSG00000078401	73.5901	-0.0163028	0.525169	-0.0310631	0.975219	0.984461	EDN1
ENSG00000078403	1286.84	0.511012	0.228679	2.23483	0.0254284	0.0624961	MLLT10
ENSG00000078487	43.3854	-0.526063	0.363108	-1.44863	0.147441	0.247688	ZCWPW1
ENSG00000078579	0.992058	0.428659	0.507643	1.01933	0.308044	NA	FGF20
ENSG00000078589	0.100423	-0.0656691	0.310723	-0.221503	0.824701	NA	P2RY10
ENSG00000078596	0.431038	0.152708	0.318276	0.51529	0.60635	NA	ITM2A
ENSG00000078618	2578.38	-0.280352	0.188842	-1.48453	0.137669	0.234861	NRDC
ENSG00000078668	1803.54	-0.697185	0.190552	-3.65848	0.000253717	0.00141738	VDAC3
ENSG00000078674	3349.65	0.295075	0.209566	1.4081	0.159103	0.262135	PCM1
ENSG00000078687	352.763	-0.369989	0.103381	-3.57913	0.000344744	0.00182994	TNRC6C
ENSG00000078699	1534.73	0.642934	0.203002	3.16735	0.00153834	0.0063214	CBFA2T2
ENSG00000078747	2876.93	0.405871	0.183082	2.21693	0.0266279	0.0648617	ITCH
ENSG00000078804	4935.89	1.73265	0.318004	5.46373	4.66e-08	7.67e-07	TP53INP2
ENSG00000078808	7714.8	0.140738	0.128185	1.09793	0.272234	0.395424	SDF4
ENSG00000078814	10.459	-0.441937	0.413344	-1.07346	0.283065	0.407108	MYH7B
ENSG00000078898	33606.2	0.625807	0.369764	1.69603	0.0898802	0.169017	BPIFB2
ENSG00000078900	57.048	-0.37923	0.478606	-0.788897	0.430172	0.5566	TP73
ENSG00000078902	1608.7	0.220241	0.0562881	3.91267	9.13e-05	0.000605038	TOLLIP
ENSG00000078967	198.747	-0.321583	0.1396	-2.304	0.0212224	0.0540732	UBE2D4
ENSG00000079101	1.48539	-0.18533	0.537314	-0.337089	0.73605	0.815852	CLUL1
ENSG00000079102	0.256801	0.100419	0.310723	0.323183	0.746557	NA	RUNX1T1
ENSG00000079134	257.884	-0.368969	0.169327	-2.17934	0.0293063	0.0701131	THOC1
ENSG00000079150	86.3192	-0.176527	0.320081	-0.551553	0.581254	0.692574	FKBP7
ENSG00000079156	4.50011	0.831409	0.513417	1.58635	0.112659	0.20088	OSBPL6
ENSG00000079215	0.799137	0.477264	0.444963	1.19558	0.231862	NA	SLC1A3
ENSG00000079246	8027.97	-0.59445	0.24854	-2.39105	0.0168003	0.0447934	XRCC5
ENSG00000079263	7.90581	0.43958	0.508705	0.871668	0.38339	0.510954	SP140
ENSG00000079277	453.4	-0.272899	0.213841	-1.2762	0.201884	0.314115	MKNK1
ENSG00000079308	4840.51	3.60743	0.432441	8.67124	4.27e-18	3.92e-16	TNS1
ENSG00000079313	840.328	0.0610021	0.153537	0.397317	0.691134	0.781839	REXO1
ENSG00000079332	1946.03	0.0448364	0.0884584	0.50686	0.612253	0.718396	SAR1A
ENSG00000079335	108.145	0.442141	0.201385	2.19426	0.028217	0.0680201	CDC14A
ENSG00000079337	3.94696	0.0479819	0.55005	0.087411	0.930345	0.955895	RAPGEF3
ENSG00000079385	3616.51	-0.0945862	0.320305	-0.295258	0.767797	0.839768	CEACAM1
ENSG00000079387	300.193	-0.464595	0.26449	-1.7562	0.0790535	0.153304	SENP1
ENSG00000079393	47.6814	-0.276677	0.472532	-0.583281	0.559704	0.674396	DUSP13
ENSG00000079432	2327.54	0.126131	0.173644	0.726377	0.467608	0.592202	CIC
ENSG00000079435	0.833293	0.496131	0.448569	1.24259	0.214019	NA	LIPE
ENSG00000079459	7131.5	0.430725	0.229213	1.87942	0.0601865	0.123406	FDFT1
ENSG00000079462	500.685	-0.209713	0.206045	-1.01787	0.30874	0.433884	PAFAH1B3
ENSG00000079482	233.782	-0.222456	0.120956	-1.83928	0.0658743	0.132824	OPHN1
ENSG00000079557	5.80106	-0.376217	0.52473	-0.715694	0.47418	0.59765	AFM
ENSG00000079616	1992.48	-0.305448	0.28857	-1.0582	0.289966	0.414088	KIF22
ENSG00000079689	29.2929	-0.230424	0.55043	-0.408603	0.682831	0.775088	SCGN
ENSG00000079691	94.2589	-0.264827	0.551294	-0.468066	0.639738	0.741613	CARMIL1
ENSG00000079739	3320.31	0.503349	0.19502	2.58116	0.00984695	0.0291379	PGM1
ENSG00000079785	2126.31	-0.55318	0.196973	-2.80815	0.00498265	0.0166307	DDX1
ENSG00000079805	5773.13	0.692322	0.237652	2.91399	0.00356843	0.0125656	DNM2
ENSG00000079819	3130.86	0.171569	0.140627	1.22003	0.222454	0.338902	EPB41L2
ENSG00000079931	0.455976	0.162871	0.425266	0.336786	0.736278	NA	MOXD1
ENSG00000079950	1349.04	0.942098	0.198655	4.74255	2.11e-06	2.27e-05	STX7
ENSG00000079974	268.655	-0.659064	0.193832	-3.40051	0.000672614	0.00316999	RABL2B
ENSG00000079999	1440.37	-0.0179719	0.102072	-0.17607	0.860239	0.90738	KEAP1
ENSG00000080031	3441.63	2.11233	0.288258	7.34233	2.1e-13	9.33e-12	PTPRH
ENSG00000080189	1815.51	0.0500565	0.124504	0.402048	0.687649	0.778907	SLC35C2
ENSG00000080200	404.273	-0.254742	0.249173	-1.02216	0.306703	0.431701	CRYBG3
ENSG00000080293	0.0817401	-0.0656691	0.310723	-0.221503	0.824701	NA	SCTR
ENSG00000080298	235.363	0.859535	0.168482	5.09809	3.43e-07	4.63e-06	RFX3
ENSG00000080345	1535.03	-0.0905599	0.205658	-0.440331	0.659697	0.75764	RIF1
ENSG00000080371	708.818	0.506092	0.0938867	5.38974	7.06e-08	1.11e-06	RAB21
ENSG00000080493	1.25937	0.13549	0.533946	0.253562	0.799834	NA	SLC4A4
ENSG00000080503	545.713	-0.554352	0.181502	-3.05418	0.00225678	0.00863541	SMARCA2
ENSG00000080546	733.8	0.194476	0.125303	1.55196	0.120671	0.211965	SESN1
ENSG00000080561	2.42934	0.0974283	0.546967	0.175474	0.860707	0.907521	MID2
ENSG00000080572	0.33921	0.124204	0.311202	0.412244	0.68016	NA	DNAAF6
ENSG00000080573	2.76083	-1.17067	0.534129	-2.15459	0.0311943	0.0736058	COL5A3
ENSG00000080603	1790.18	-1.16723	0.194609	-5.99671	2.01e-09	4.55e-08	SRCAP
ENSG00000080608	743.644	-0.726348	0.163544	-4.4413	8.94e-06	8.12e-05	PUM3
ENSG00000080618	1472.83	0.354545	0.277201	1.27936	0.20077	0.312764	CPB2
ENSG00000080709	1.83034	-0.593308	0.520377	-1.07238	0.283548	0.407567	KCNN2
ENSG00000080802	339.893	0.0817202	0.11388	0.717562	0.473028	0.59693	CNOT4
ENSG00000080815	1577.24	0.581195	0.159914	3.63429	0.000278749	0.00153391	PSEN1
ENSG00000080819	1008.64	0.176214	0.116595	1.51129	0.130715	0.2257	CPOX
ENSG00000080822	890.28	1.30801	0.166419	7.85765	3.91e-15	2.29e-13	CLDND1
ENSG00000080823	87.2468	-0.244775	0.297258	-0.823527	0.410208	0.537054	MOK
ENSG00000080824	22151.1	-0.582496	0.279608	-2.08222	0.0373225	0.0846337	HSP90AA1
ENSG00000080839	463.712	-0.60903	0.331928	-1.83295	0.0668099	0.134419	RBL1
ENSG00000080845	2706.53	0.417764	0.247424	1.68878	0.0912615	0.171039	DLGAP4
ENSG00000080854	0.612462	-0.737123	0.419721	-1.38105	0.167265	NA	IGSF9B
ENSG00000080910	0.68086	0.268218	0.472666	0.64001	0.522166	NA	CFHR2
ENSG00000080986	529.516	-0.133991	0.285124	-0.469906	0.638422	0.740334	NDC80
ENSG00000081014	295.255	-0.201556	0.173317	-1.16288	0.244877	0.364897	AP4E1
ENSG00000081019	359.912	1.0129	0.159327	6.35343	2.11e-10	5.82e-09	RSBN1
ENSG00000081026	395.685	0.569843	0.18558	3.06989	0.00214141	0.00825559	MAGI3
ENSG00000081041	14.3419	1.84569	0.484926	3.71868	0.00020027	0.00115534	CXCL2
ENSG00000081051	343822	1.59195	0.189903	8.3852	5.06e-17	4.06e-15	AFP
ENSG00000081052	0.157984	0.072738	0.310723	0.234096	0.81491	NA	COL4A4
ENSG00000081059	409.446	-0.445683	0.361248	-1.23232	0.217828	0.333475	TCF7
ENSG00000081087	236.072	-0.173371	0.228519	-0.758612	0.448085	0.573301	OSTM1
ENSG00000081138	0.540353	3.16e-05	0.466315	6.2e-05	0.999951	NA	CDH7
ENSG00000081148	1.7742	0.345415	0.553024	0.629036	0.529325	0.647448	IMPG2
ENSG00000081154	1141.07	0.789081	0.0735825	10.7224	7.99e-27	2.1e-24	PCNP
ENSG00000081177	406.055	-0.112682	0.136357	-0.826396	0.40858	0.535541	EXD2
ENSG00000081181	1595.04	1.05363	0.337888	3.12503	0.00177785	0.00711699	ARG2
ENSG00000081189	2.44832	-0.193404	0.549478	-0.351358	0.725319	0.807615	MEF2C
ENSG00000081237	1.82415	0.905361	0.518993	2.15927	0.0308295	0.0729197	PTPRC
ENSG00000081307	522.26	-0.490988	0.243402	-2.01681	0.0437151	0.0957684	UBA5
ENSG00000081320	103.189	0.381148	0.248961	1.53092	0.125788	0.219039	STK17B
ENSG00000081377	506.028	0.723628	0.273266	2.64872	0.00807979	0.0247266	CDC14B
ENSG00000081386	246.381	-0.0357114	0.117346	-0.304329	0.760877	0.834358	ZNF510
ENSG00000081479	1.56607	-0.54886	0.55121	-0.95753	0.3383	0.465441	LRP2
ENSG00000081665	8.37811	-0.54241	0.491928	-1.10349	0.269813	0.392704	ZNF506
ENSG00000081692	385.25	-0.449952	0.250102	-1.79884	0.0720438	0.142525	JMJD4
ENSG00000081721	267.036	-0.404699	0.181373	-2.23144	0.025652	0.0629238	DUSP12
ENSG00000081760	993.854	0.0801609	0.167919	0.47736	0.633106	0.736036	AACS
ENSG00000081791	1245.39	0.127113	0.140533	0.904507	0.365727	0.493685	DELE1
ENSG00000081800	2.23272	-0.636695	0.535864	-1.17527	0.239888	0.358919	SLC13A1
ENSG00000081803	545.683	-0.838244	0.30957	-2.70492	0.00683205	0.0215509	CADPS2
ENSG00000081818	3.52098	-0.154736	0.553029	-0.280994	0.778715	0.847789	PCDHB4
ENSG00000081842	0.361045	0.124204	0.311202	0.412302	0.680118	NA	PCDHA6
ENSG00000081853	2.82494	-0.746909	0.539161	-1.29831	0.19418	0.304538	PCDHGA2
ENSG00000081870	413.976	-0.732473	0.164659	-4.44894	8.63e-06	7.86e-05	HSPB11
ENSG00000081913	1057.21	-0.157206	0.074942	-2.09774	0.0359281	0.0820181	PHLPP1
ENSG00000081923	201.797	0.376849	0.407305	0.926848	0.354006	0.481449	ATP8B1
ENSG00000081985	0.575482	0.0661324	0.325108	0.281201	0.778557	NA	IL12RB2
ENSG00000082014	1.91148	-0.486227	0.452934	-0.949735	0.342247	0.468976	SMARCD3
ENSG00000082068	247.15	-0.412569	0.189217	-2.18044	0.029225	0.0699904	WDR70
ENSG00000082074	0.402219	0.10405	0.422174	0.223663	0.823019	NA	FYB1
ENSG00000082146	1019.84	-0.321862	0.215504	-1.49342	0.135327	0.231716	STRADB
ENSG00000082153	3442.61	-0.0917358	0.221135	-0.414831	0.678266	0.772039	BZW1
ENSG00000082196	18.3483	0.621446	0.459203	1.35751	0.174619	0.28097	C1QTNF3
ENSG00000082212	286.074	-0.724822	0.222063	-3.26379	0.00109933	0.00476285	ME2
ENSG00000082213	203.929	-0.488505	0.258549	-1.88905	0.0588853	0.121524	C5orf22
ENSG00000082258	812.897	1.56427	0.107215	14.5818	3.67e-48	5.12e-45	CCNT2
ENSG00000082269	527.443	0.239049	0.243342	0.982342	0.325932	0.45289	FAM135A
ENSG00000082397	0.176898	-0.0379877	0.310723	-0.132285	0.894759	NA	EPB41L3
ENSG00000082438	1675.53	-0.412542	0.15574	-2.64888	0.00807579	0.0247198	COBLL1
ENSG00000082458	376.282	-0.184566	0.2063	-0.894721	0.370936	0.498788	DLG3
ENSG00000082512	34.2242	0.477041	0.50811	0.947822	0.34322	0.469743	TRAF5
ENSG00000082515	506.373	-0.886604	0.178198	-4.97556	6.51e-07	8.06e-06	MRPL22
ENSG00000082516	1049.83	-0.504732	0.196343	-2.57048	0.0101557	0.0298615	GEMIN5
ENSG00000082556	0.425633	0.228994	0.377667	0.635967	0.524798	NA	OPRK1
ENSG00000082641	12921.6	0.81624	0.243435	3.35429	0.000795694	0.00364541	NFE2L1
ENSG00000082684	0.166026	0.072738	0.310723	0.234096	0.81491	NA	SEMA5B
ENSG00000082701	1082.64	0.132218	0.143694	0.920107	0.357517	0.485231	GSK3B
ENSG00000082781	4997.32	0.709726	0.266033	2.6691	0.00760548	0.023489	ITGB5
ENSG00000082805	795.222	-0.24252	0.162636	-1.49116	0.13592	0.232418	ERC1
ENSG00000082898	2886.14	0.117074	0.265746	0.440576	0.65952	0.757623	XPO1
ENSG00000082996	605.945	0.910897	0.0854348	10.6584	1.59e-26	4.04e-24	RNF13
ENSG00000083067	1.0296	0.920953	0.523642	1.87184	0.0612281	NA	TRPM3
ENSG00000083093	943.565	-0.233138	0.151908	-1.53474	0.124848	0.217891	PALB2
ENSG00000083097	164.285	-1.25931	0.254895	-4.93848	7.87e-07	9.5e-06	DOP1A
ENSG00000083099	284.485	-0.114138	0.200255	-0.569965	0.568701	0.681514	LYRM2
ENSG00000083123	229.168	-0.532161	0.291692	-1.82375	0.0681894	0.136428	BCKDHB
ENSG00000083168	905.494	0.177842	0.124526	1.42811	0.15326	0.254799	KAT6A
ENSG00000083223	637.179	-0.192983	0.166141	-1.16154	0.245424	0.365477	TUT7
ENSG00000083290	0.591246	0.107609	0.386422	0.368697	0.712354	NA	ULK2
ENSG00000083312	1309.79	-0.455286	0.271438	-1.67673	0.0935945	0.174311	TNPO1
ENSG00000083444	18390.3	0.870206	0.219007	3.97443	7.05e-05	0.000486651	PLOD1
ENSG00000083454	26.9196	-2.9653	0.325105	-9.05931	1.31e-19	1.48e-17	P2RX5
ENSG00000083457	55.6279	-0.0141689	0.385063	-0.0367894	0.970653	0.981556	ITGAE
ENSG00000083520	689.499	0.547665	0.168373	3.25227	0.00114489	0.00493115	DIS3
ENSG00000083535	281.575	0.418985	0.108004	3.87857	0.000105074	0.000682321	PIBF1
ENSG00000083544	259.618	0.136257	0.148118	0.919957	0.357595	0.485243	TDRD3
ENSG00000083635	352.313	-0.283319	0.173483	-1.63323	0.102421	0.186588	NUFIP1
ENSG00000083642	313.761	0.170869	0.243327	0.70225	0.482523	0.605105	PDS5B
ENSG00000083720	42.3802	-1.71085	0.54012	-3.01273	0.00258906	0.0096968	OXCT1
ENSG00000083750	163.931	0.252284	0.165083	1.52812	0.126483	0.21992	RRAGB
ENSG00000083799	398.938	0.122891	0.0983984	1.24884	0.211722	0.326834	CYLD
ENSG00000083807	191.443	-0.198989	0.1782	-1.11689	0.264043	0.386865	SLC27A5
ENSG00000083812	71.3947	-0.454349	0.246258	-1.84535	0.0649862	0.131356	ZNF324
ENSG00000083817	91.0673	0.205762	0.197819	1.0397	0.298481	0.423002	ZNF416
ENSG00000083828	24.6513	0.286115	0.333917	0.855726	0.392149	0.519179	ZNF586
ENSG00000083838	76.8549	-0.117684	0.268787	-0.4381	0.661314	0.758622	ZNF446
ENSG00000083844	349.54	0.753419	0.201421	3.73956	0.000184345	0.00108363	ZNF264
ENSG00000083845	9990.06	-0.403153	0.0958335	-4.20681	2.59e-05	0.000204431	RPS5
ENSG00000083857	7542.76	-0.680342	0.298101	-2.28048	0.022579	0.056896	FAT1
ENSG00000083896	862.593	0.225629	0.133509	1.68996	0.091036	0.170754	YTHDC1
ENSG00000083937	483.036	0.272283	0.1578	1.72529	0.0844751	0.161398	CHMP2B
ENSG00000084070	7.66488	-0.62549	0.329299	-2.15741	0.0309735	0.0731687	SMAP2
ENSG00000084072	194.853	0.337413	0.170732	1.97594	0.0481617	0.103333	PPIE
ENSG00000084073	848.245	-0.499624	0.307491	-1.62379	0.104421	0.189394	ZMPSTE24
ENSG00000084090	4469.49	-0.383873	0.194062	-1.97797	0.0479319	0.103033	STARD7
ENSG00000084092	936.317	0.493487	0.175208	2.81658	0.00485385	0.0162669	NOA1
ENSG00000084093	339.077	0.15632	0.275881	0.56659	0.570992	0.683588	REST
ENSG00000084110	865.622	3.221	0.309048	10.428	1.85e-25	3.85e-23	HAL
ENSG00000084112	424.055	-0.444399	0.127544	-3.4845	0.000493063	0.00246002	SSH1
ENSG00000084207	0.620972	0.305382	0.388558	0.855088	0.392502	NA	GSTP1
ENSG00000084234	29546	0.732687	0.231839	3.16121	0.00157114	0.00641838	APLP2
ENSG00000084444	363.241	0.53667	0.228773	2.34567	0.0189928	0.0494508	FAM234B
ENSG00000084453	0.474124	0.125857	0.379431	0.299634	0.764457	NA	SLCO1A2
ENSG00000084463	1857.75	-0.116536	0.177841	-0.655277	0.512289	0.632319	WBP11
ENSG00000084623	3850.7	-0.381598	0.109447	-3.48661	0.000489189	0.00244682	EIF3I
ENSG00000084628	8.20658	-1.64949	0.418607	-3.9299	8.5e-05	0.000572079	NKAIN1
ENSG00000084636	992.63	-0.731349	0.253685	-2.88195	0.00395222	0.0136552	COL16A1
ENSG00000084652	3869.06	-0.314418	0.134314	-2.34089	0.019238	0.0499793	TXLNA
ENSG00000084674	237781	-0.770146	0.276514	-2.78345	0.00537838	0.0176684	APOB
ENSG00000084676	680.186	0.261553	0.208068	1.25696	0.208768	0.322845	NCOA1
ENSG00000084693	1978.53	0.208883	0.139986	1.49216	0.135657	0.232139	AGBL5
ENSG00000084710	51.7738	-1.22759	0.391856	-3.12201	0.0017962	0.00718221	EFR3B
ENSG00000084731	675.523	0.837783	0.303135	2.76597	0.0056753	0.0184527	KIF3C
ENSG00000084733	2001.9	0.728291	0.161844	4.49985	6.8e-06	6.35e-05	RAB10
ENSG00000084734	796.218	0.742428	0.289047	2.57002	0.0101694	0.0298837	GCKR
ENSG00000084754	4004.26	-0.11456	0.0532777	-2.15025	0.0315351	0.0742363	HADHA
ENSG00000084764	25.6969	-0.796551	0.271942	-2.93161	0.00337212	0.011965	MAPRE3
ENSG00000084774	2465.53	-0.105188	0.184373	-0.570508	0.568333	0.681306	CAD
ENSG00000085063	3193.43	0.401578	0.173758	2.31119	0.0208223	0.0532182	CD59
ENSG00000085117	4.30719	-0.869379	0.539102	-1.59464	0.110792	0.198167	CD82
ENSG00000085185	353.296	0.306762	0.166785	1.83902	0.0659126	0.132882	BCORL1
ENSG00000085224	902.747	0.660509	0.131052	5.03957	4.67e-07	5.98e-06	ATRX
ENSG00000085231	162.127	-0.000323372	0.334735	-0.000967001	0.999228	0.999372	AK6
ENSG00000085265	0.417652	0.309259	0.424437	0.745949	0.455698	NA	FCN1
ENSG00000085274	237.618	0.452352	0.187035	2.41772	0.0156183	0.0421888	MYNN
ENSG00000085276	3.49584	-0.0605163	0.55272	-0.109759	0.9126	0.943638	MECOM
ENSG00000085365	182.47	1.17861	0.198091	5.9412	2.83e-09	6.16e-08	SCAMP1
ENSG00000085377	841.462	-0.448325	0.153509	-2.92054	0.00349423	0.0123618	PREP
ENSG00000085382	125.476	0.590804	0.478567	1.24398	0.213507	0.328644	HACE1
ENSG00000085415	834.743	-0.311016	0.11234	-2.76858	0.0056302	0.0183402	SEH1L
ENSG00000085433	177.252	0.0745352	0.197851	0.376701	0.706396	0.7942	WDR47
ENSG00000085449	2640.53	0.418442	0.159931	2.61639	0.00888663	0.0267789	WDFY1
ENSG00000085465	83.8265	0.999283	0.31663	3.15295	0.00161628	0.00654342	OVGP1
ENSG00000085491	83.0333	-0.78848	0.370578	-2.12342	0.0337184	0.0782656	SLC25A24
ENSG00000085511	722.414	-0.0129608	0.150832	-0.0859279	0.931524	0.956613	MAP3K4
ENSG00000085514	2.56931	0.917157	0.550048	1.62991	0.10312	0.187477	PILRA
ENSG00000085552	0.33029	0.0111873	0.311463	0.0461515	0.963189	NA	IGSF9
ENSG00000085563	2131.28	0.271581	0.305739	0.888542	0.374249	0.502178	ABCB1
ENSG00000085644	151.721	0.383377	0.16169	2.37025	0.0177762	0.0467963	ZNF213
ENSG00000085662	824.239	-0.327453	0.237618	-1.37796	0.168215	0.273339	AKR1B1
ENSG00000085719	1011.81	0.250756	0.174371	1.438	0.150433	0.251554	CPNE3
ENSG00000085721	951.66	-0.0538958	0.083094	-0.648607	0.516592	0.635718	RRN3
ENSG00000085733	2010.98	-0.175601	0.171655	-1.02297	0.30632	0.431308	CTTN
ENSG00000085741	19.2241	1.07216	0.490291	2.20623	0.027368	0.0662825	WNT11
ENSG00000085760	1359.18	-0.412208	0.164362	-2.50789	0.0121455	0.0344843	MTIF2
ENSG00000085788	1295.35	0.891797	0.112385	7.93426	2.12e-15	1.3e-13	DDHD2
ENSG00000085831	33.7514	-1.10636	0.430173	-2.55704	0.0105566	0.0307659	TTC39A
ENSG00000085832	1276.71	0.882102	0.19869	4.4397	9.01e-06	8.16e-05	EPS15
ENSG00000085840	382.21	-0.864292	0.365897	-2.35646	0.0184502	0.0482609	ORC1
ENSG00000085871	4016.24	0.492011	0.205299	2.3968	0.016539	0.0442488	MGST2
ENSG00000085872	1704.02	-0.110151	0.118256	-0.931473	0.351609	0.478796	CHERP
ENSG00000085978	365.041	-0.386176	0.127457	-3.03003	0.00244531	0.00925532	ATG16L1
ENSG00000085982	1176.24	-0.540826	0.266392	-2.02948	0.0424096	0.0933775	USP40
ENSG00000085998	1838.21	0.135118	0.150858	0.895663	0.370433	0.498303	POMGNT1
ENSG00000085999	358.251	-0.983059	0.319154	-3.07618	0.00209671	0.00811415	RAD54L
ENSG00000086015	3066.24	0.344298	0.165304	2.08285	0.0372652	0.0845449	MAST2
ENSG00000086061	4944.34	-0.519846	0.189002	-2.75027	0.00595469	0.019169	DNAJA1
ENSG00000086062	2922.01	0.647535	0.151849	4.26429	2.01e-05	0.00016452	B4GALT1
ENSG00000086065	957.016	0.386737	0.130643	2.96007	0.00307565	0.0110878	CHMP5
ENSG00000086102	1138.92	-0.106611	0.0997188	-1.06911	0.285018	0.4092	NFX1
ENSG00000086159	10.2261	0.932184	0.550113	1.77716	0.0755411	0.147851	AQP6
ENSG00000086189	176.006	-0.325078	0.195161	-1.66578	0.0957568	0.177579	DIMT1
ENSG00000086200	401.957	-0.391405	0.239372	-1.6349	0.102071	0.186284	IPO11
ENSG00000086232	6279.98	0.0484594	0.0816266	0.593672	0.552732	0.668461	EIF2AK1
ENSG00000086289	1484.09	0.107025	0.169191	0.632567	0.527016	0.645057	EPDR1
ENSG00000086300	1175.03	1.47001	0.17104	8.59213	8.54e-18	7.59e-16	SNX10
ENSG00000086475	1695.84	-0.419627	0.334091	-1.25502	0.209471	0.323789	SEPHS1
ENSG00000086504	1161.23	-0.236217	0.175786	-1.34379	0.179015	0.286125	MRPL28
ENSG00000086506	56.6409	-0.222773	0.248342	-0.897715	0.369337	0.497308	HBQ1
ENSG00000086544	779.313	0.209202	0.145124	1.4415	0.149444	0.250269	ITPKC
ENSG00000086548	0.159488	0.072738	0.310723	0.234096	0.81491	NA	CEACAM6
ENSG00000086570	0.184724	-0.115935	0.310943	-0.272775	0.785026	NA	FAT2
ENSG00000086589	598.515	-0.190321	0.111869	-1.7013	0.0888875	0.167693	RBM22
ENSG00000086598	4171.17	0.371432	0.10516	3.53202	0.000412398	0.00212833	TMED2
ENSG00000086619	101.519	1.00295	0.215332	4.64835	3.35e-06	3.4e-05	ERO1B
ENSG00000086666	943.866	0.807524	0.0856638	9.42494	4.3e-21	5.89e-19	ZFAND6
ENSG00000086696	1109.68	0.448631	0.3271	1.37263	0.169867	0.275327	HSD17B2
ENSG00000086712	564.5	-0.0376965	0.133045	-0.283333	0.776922	0.84663	TXLNG
ENSG00000086730	4.04051	-0.784409	0.519665	-1.36828	0.171224	0.276907	LAT2
ENSG00000086758	4246.56	-0.926899	0.249052	-3.71997	0.000199243	0.00115037	HUWE1
ENSG00000086827	396.308	-0.691696	0.274237	-2.52115	0.0116972	0.0334358	ZW10
ENSG00000086848	507.087	0.236785	0.183088	1.29325	0.195926	0.306691	ALG9
ENSG00000086967	1.1546	0.0346353	0.482661	0.0740285	0.940988	NA	MYBPC2
ENSG00000086991	0.0789918	0.0450565	0.310723	0.145009	0.884703	NA	NOX4
ENSG00000087008	433.664	0.00431041	0.0894426	0.0481908	0.961564	0.975906	ACOX3
ENSG00000087053	554.204	0.424456	0.174438	2.43293	0.0149773	0.0408557	MTMR2
ENSG00000087074	1872.07	0.392971	0.383718	1.02576	0.305004	0.429716	PPP1R15A
ENSG00000087076	14.5606	-0.069251	0.458844	-0.151042	0.879943	0.920795	HSD17B14
ENSG00000087077	5.11607	-0.0656525	0.548696	-0.120075	0.904424	0.938103	TRIP6
ENSG00000087085	19.6018	1.02275	0.459313	2.23328	0.0255302	0.0626913	ACHE
ENSG00000087086	182046	-0.939548	0.182396	-5.15049	2.6e-07	3.63e-06	FTL
ENSG00000087087	2364.72	-0.779325	0.322986	-2.40986	0.0159588	0.0429768	SRRT
ENSG00000087088	1697.73	-0.444318	0.129992	-3.41809	0.000630621	0.0030066	BAX
ENSG00000087095	260.248	0.35306	0.189545	1.86237	0.0625516	0.127506	NLK
ENSG00000087111	1069.97	0.0539602	0.25957	0.20788	0.835322	0.889231	PIGS
ENSG00000087116	36.5618	-0.493774	0.553109	-0.86362	0.387796	0.514966	ADAMTS2
ENSG00000087152	2442.41	0.0261513	0.120542	0.216945	0.828251	0.884266	ATXN7L3
ENSG00000087157	173.426	1.02171	0.212443	4.80568	1.54e-06	1.71e-05	PGS1
ENSG00000087191	1696.33	-0.792044	0.204158	-3.87905	0.000104864	0.000681589	PSMC5
ENSG00000087206	616.646	-0.286882	0.102601	-2.7962	0.00517074	0.0171111	UIMC1
ENSG00000087237	131.021	1.0162	0.493171	2.10262	0.0354991	0.0812782	CETP
ENSG00000087245	4.30007	-1.31331	0.544692	-2.33953	0.0193082	0.0501201	MMP2
ENSG00000087253	279.235	0.489235	0.294327	1.66258	0.0963965	0.17841	LPCAT2
ENSG00000087258	0.182047	-0.222093	0.311143	-0.558944	0.5762	NA	GNAO1
ENSG00000087263	827.458	-0.472407	0.138482	-3.41139	0.000646321	0.00306887	OGFOD1
ENSG00000087266	1199.43	-0.220498	0.223929	-0.984638	0.324802	0.451797	SH3BP2
ENSG00000087269	1568.96	-0.692411	0.202099	-3.42568	0.000613267	0.00293791	NOP14
ENSG00000087274	3392.63	-0.103839	0.114232	-0.909015	0.363342	0.490894	ADD1
ENSG00000087299	273.738	-0.134718	0.172325	-0.781759	0.434356	0.560311	L2HGDH
ENSG00000087301	220.928	0.695087	0.181572	3.82606	0.000130213	0.000813619	TXNDC16
ENSG00000087302	1244.05	-0.403135	0.130326	-3.09334	0.00197917	0.00776259	RTRAF
ENSG00000087303	0.200847	-0.148713	0.310723	-0.582712	0.560087	NA	NID2
ENSG00000087338	845.826	0.565131	0.151452	3.73098	0.000190739	0.00111464	GMCL1
ENSG00000087365	5534.94	-0.0875755	0.0738683	-1.18556	0.235794	0.354199	SF3B2
ENSG00000087448	195.741	0.0348196	0.18328	0.189984	0.849321	0.899331	KLHL42
ENSG00000087460	28351.2	0.582089	0.217609	2.67538	0.00746441	0.0231172	GNAS
ENSG00000087470	1287.27	0.268372	0.144183	1.8613	0.0627025	0.127723	DNM1L
ENSG00000087494	23.209	2.21098	0.472788	4.52906	5.92e-06	5.62e-05	PTHLH
ENSG00000087502	229.828	0.571115	0.172926	3.30174	0.000960855	0.00426622	ERGIC2
ENSG00000087586	2996.82	-0.186635	0.280833	-0.664476	0.506386	0.626862	AURKA
ENSG00000087589	9.94508	-0.690806	0.506084	-1.35181	0.176436	0.283105	CASS4
ENSG00000087842	461.173	-0.965567	0.239143	-4.0364	5.43e-05	0.000390038	PIR
ENSG00000087884	322.974	0.481619	0.228938	2.10377	0.0353986	0.0810747	AAMDC
ENSG00000087903	84.5116	0.473691	0.490829	0.973402	0.330353	0.457349	RFX2
ENSG00000087995	208.532	0.412508	0.119238	3.4587	0.00054279	0.00265964	METTL2A
ENSG00000088002	3.97099	1.32787	0.550361	2.36143	0.0182045	0.0477347	SULT2B1
ENSG00000088035	21.6915	0.22489	0.485863	0.464811	0.642067	0.743449	ALG6
ENSG00000088038	214.588	-0.334662	0.148338	-2.25632	0.0240503	0.0597794	CNOT3
ENSG00000088179	232.51	0.726551	0.202426	3.58724	0.000334203	0.00178689	PTPN4
ENSG00000088205	1830.55	-0.194869	0.225407	-0.864472	0.387329	0.514632	DDX18
ENSG00000088247	5615.69	-0.326305	0.168419	-1.93741	0.0526948	0.111367	KHSRP
ENSG00000088256	1777.32	0.111879	0.106868	1.04687	0.295159	0.419512	GNA11
ENSG00000088280	638.243	-0.102632	0.149182	-0.687993	0.491458	0.613388	ASAP3
ENSG00000088298	1536.19	-0.512507	0.164491	-3.1157	0.00183508	0.00730002	EDEM2
ENSG00000088305	502.256	-0.168657	0.242381	-0.695845	0.486526	0.608812	DNMT3B
ENSG00000088325	4631.47	-0.261851	0.239946	-1.09117	0.275197	0.398627	TPX2
ENSG00000088356	756.488	-0.262167	0.175046	-1.49776	0.134196	0.23026	PDRG1
ENSG00000088367	3640.98	0.531068	0.239277	2.21991	0.0264246	0.0645128	EPB41L1
ENSG00000088386	19.0469	1.25819	0.510721	2.4956	0.0125746	0.035393	SLC15A1
ENSG00000088387	16.75	-1.64297	0.461648	-3.52095	0.000429997	0.00219803	DOCK9
ENSG00000088448	1167.16	0.509655	0.169408	3.00845	0.00262584	0.00979774	ANKRD10
ENSG00000088451	226.36	0.154449	0.136791	1.12894	0.258922	0.381186	TGDS
ENSG00000088538	0.735848	-0.225373	0.444087	-0.474296	0.635289	NA	DOCK3
ENSG00000088543	76.2907	0.783367	0.258846	3.02307	0.00250222	0.00942468	C3orf18
ENSG00000088682	703.239	-0.226049	0.119261	-1.89549	0.058028	0.120163	COQ9
ENSG00000088726	3.53728	0.635358	0.541677	1.1815	0.237405	0.35589	TMEM40
ENSG00000088727	69.1767	-0.868406	0.230558	-3.76873	0.000164079	0.000983133	KIF9
ENSG00000088756	0.158215	-0.0379877	0.310723	-0.132285	0.894759	NA	ARHGAP28
ENSG00000088766	1305.47	-0.228986	0.189693	-1.20712	0.227384	0.344645	CRLS1
ENSG00000088808	195.324	-0.134402	0.253529	-0.530054	0.596074	0.704874	PPP1R13B
ENSG00000088812	6169.06	0.64487	0.237544	2.71543	0.00661891	0.0209925	ATRN
ENSG00000088826	736.159	-0.60781	0.14712	-4.13155	3.6e-05	0.000273282	SMOX
ENSG00000088827	1.56448	0.291813	0.488976	0.679015	0.497129	0.618684	SIGLEC1
ENSG00000088832	2864.68	0.0654539	0.113106	0.578694	0.562795	0.676936	FKBP1A
ENSG00000088833	1617.37	-0.0903488	0.106522	-0.848183	0.396336	0.523112	NSFL1C
ENSG00000088836	489.886	-0.758876	0.521486	-1.42788	0.153326	0.254874	SLC4A11
ENSG00000088854	1822.53	0.492099	0.23273	2.11477	0.0344494	0.0795007	DNAAF9
ENSG00000088876	609.339	-0.2045	0.0954022	-2.14366	0.0320603	0.0752188	ZNF343
ENSG00000088881	77.1951	2.24297	0.499106	4.69256	2.7e-06	2.84e-05	EBF4
ENSG00000088882	1.48955	-0.743759	0.552377	-1.32135	0.186385	0.295032	CPXM1
ENSG00000088888	4736.72	-0.43791	0.100491	-4.35773	1.31e-05	0.000114695	MAVS
ENSG00000088899	2461.49	1.0652	0.274157	3.88842	0.000100899	0.000657873	LZTS3
ENSG00000088926	1434.67	1.04519	0.189463	5.51642	3.46e-08	5.87e-07	F11
ENSG00000088930	4480.46	-0.117996	0.154767	-0.7624	0.445821	0.571456	XRN2
ENSG00000088970	945.868	0.133714	0.141455	0.945284	0.344514	0.470927	KIZ
ENSG00000088986	3351.26	-0.938363	0.196627	-4.77157	1.83e-06	1.99e-05	DYNLL1
ENSG00000088992	1696.7	-0.526719	0.27728	-1.89885	0.0575845	0.11944	TESC
ENSG00000089006	7235.09	-0.0859348	0.0846139	-1.01561	0.309813	0.435085	SNX5
ENSG00000089009	16813.6	-0.179595	0.131501	-1.36573	0.172024	0.277878	RPL6
ENSG00000089022	729.319	-0.273984	0.0834675	-3.28263	0.00102843	0.00451027	MAPKAPK5
ENSG00000089041	67.6669	2.49093	0.471619	5.36268	8.2e-08	1.27e-06	P2RX7
ENSG00000089048	1528.31	-0.0356629	0.105166	-0.339106	0.73453	0.814749	ESF1
ENSG00000089050	1328.1	0.191511	0.19154	0.999845	0.317385	0.443623	RBBP9
ENSG00000089053	1858.07	-0.280912	0.184402	-1.52333	0.127677	0.221636	ANAPC5
ENSG00000089057	3844.43	-0.38818	0.131211	-2.95842	0.00309216	0.0111415	SLC23A2
ENSG00000089060	306.083	-0.035209	0.141916	-0.248111	0.804048	0.866381	SLC8B1
ENSG00000089063	2903.18	-0.116913	0.0798151	-1.46481	0.142973	0.241635	TMEM230
ENSG00000089091	14.9826	-0.309801	0.545014	-0.562038	0.57409	0.685851	DZANK1
ENSG00000089094	800.03	-0.194224	0.161807	-1.20033	0.23001	0.347681	KDM2B
ENSG00000089101	0.381173	0.011591	0.315937	0.0470355	0.962485	NA	CFAP61
ENSG00000089116	2.87766	0.148186	0.407068	0.422946	0.672335	0.767793	LHX5
ENSG00000089123	224.655	-0.369117	0.209037	-1.76574	0.0774387	0.150782	TASP1
ENSG00000089127	389.073	-0.308399	0.200022	-1.54175	0.123135	0.215496	OAS1
ENSG00000089154	5588.58	-0.54733	0.13941	-3.92597	8.64e-05	0.000578745	GCN1
ENSG00000089157	28051.8	-0.22021	0.122063	-1.80406	0.0712221	0.1413	RPLP0
ENSG00000089159	1558.33	-0.103934	0.103141	-1.00769	0.313603	0.439654	PXN
ENSG00000089163	46.0756	0.194249	0.22631	0.857974	0.390907	0.518103	SIRT4
ENSG00000089177	621.075	-0.46002	0.184459	-2.4938	0.0126383	0.0355652	KIF16B
ENSG00000089195	211.101	-0.386966	0.24046	-1.60921	0.107569	0.19367	TRMT6
ENSG00000089199	20.0985	-0.575067	0.288842	-1.99386	0.0461678	0.100073	CHGB
ENSG00000089220	20847.6	-0.165052	0.125049	-1.3199	0.186867	0.295695	PEBP1
ENSG00000089234	396.631	-0.235801	0.101628	-2.32033	0.0203231	0.0522107	BRAP
ENSG00000089248	5515.69	-0.568504	0.0882014	-6.44556	1.15e-10	3.37e-09	ERP29
ENSG00000089250	0.174001	0.072738	0.310723	0.234096	0.81491	NA	NOS1
ENSG00000089280	5607.13	-0.581036	0.327317	-1.77336	0.0761694	0.148747	FUS
ENSG00000089289	1801.46	0.532283	0.2063	2.58039	0.00986885	0.0291841	IGBP1
ENSG00000089327	27.1119	0.932542	0.494991	1.91566	0.0554089	0.115849	FXYD5
ENSG00000089335	0.373698	0.124204	0.311202	0.412302	0.680118	NA	ZNF302
ENSG00000089351	2942.67	1.00609	0.396159	2.5523	0.0107014	0.031112	GRAMD1A
ENSG00000089356	70.4503	0.862798	0.530736	1.68501	0.0919872	0.172214	FXYD3
ENSG00000089472	1.06157	0.708368	0.493864	1.63611	0.101817	NA	HEPH
ENSG00000089486	1557.73	0.0679504	0.110082	0.617265	0.53706	0.653908	CDIP1
ENSG00000089505	36.9086	0.452433	0.340295	1.32738	0.184383	0.292692	CMTM1
ENSG00000089558	3.09977	-0.475072	0.532377	-0.891665	0.372572	0.500706	KCNH4
ENSG00000089597	9054.89	0.121079	0.16045	0.754624	0.450475	0.575532	GANAB
ENSG00000089639	197.243	-0.168894	0.272032	-0.62087	0.534685	0.651761	GMIP
ENSG00000089682	156.038	-0.307822	0.190921	-1.6123	0.106896	0.19274	RBM41
ENSG00000089685	2023.17	-0.610635	0.318091	-1.91794	0.0551184	0.115423	BIRC5
ENSG00000089692	6.17819	0.177234	0.509924	0.365843	0.714482	0.800145	LAG3
ENSG00000089693	3595.56	-0.164176	0.133194	-1.23261	0.217723	0.333406	MLF2
ENSG00000089723	147.463	-0.150434	0.280314	-0.536631	0.591523	0.701096	OTUB2
ENSG00000089737	1136.92	0.125343	0.132458	0.946264	0.344014	0.470566	DDX24
ENSG00000089775	237.604	0.981093	0.231009	4.24522	2.18e-05	0.000177278	ZBTB25
ENSG00000089818	145.238	-0.17596	0.231757	-0.759096	0.447795	0.57309	NECAP1
ENSG00000089820	5.35127	0.111876	0.553137	0.203816	0.838497	0.891794	ARHGAP4
ENSG00000089847	12.7114	0.609522	0.465281	1.31221	0.189449	0.298942	ANKRD24
ENSG00000089876	646.552	0.718179	0.244326	2.93984	0.00328379	0.011711	DHX32
ENSG00000089902	984.282	-0.00762689	0.119358	-0.0638993	0.94905	0.96827	RCOR1
ENSG00000089916	836.738	0.71939	0.27001	2.66523	0.0076935	0.0237161	GPATCH2L
ENSG00000090006	26.5489	0.386965	0.491017	0.794407	0.426958	0.553541	LTBP4
ENSG00000090013	354.249	0.415034	0.328486	1.26434	0.206108	0.319466	BLVRB
ENSG00000090020	503.554	-0.446443	0.13063	-3.41778	0.000631345	0.00300902	SLC9A1
ENSG00000090054	1180.31	0.661684	0.130322	5.07675	3.84e-07	5.09e-06	SPTLC1
ENSG00000090060	4227.74	0.609257	0.136715	4.45638	8.34e-06	7.64e-05	PAPOLA
ENSG00000090061	602.899	0.00679696	0.130951	0.0519048	0.958605	0.974243	CCNK
ENSG00000090097	1455.4	0.146469	0.212446	0.689462	0.490533	0.612453	PCBP4
ENSG00000090238	877.077	2.09484	0.340072	6.18484	6.22e-10	1.56e-08	YPEL3
ENSG00000090263	404.021	-1.13065	0.142584	-7.93066	2.18e-15	1.33e-13	MRPS33
ENSG00000090266	624.879	-1.19479	0.174788	-6.83551	8.17e-12	2.87e-10	NDUFB2
ENSG00000090273	5333.37	-0.828659	0.199702	-4.14883	3.34e-05	0.000255252	NUDC
ENSG00000090316	1269.01	-0.0586761	0.105092	-0.558331	0.576618	0.688223	MAEA
ENSG00000090339	8654.07	0.768388	0.29228	2.63112	0.00851046	0.0258575	ICAM1
ENSG00000090372	1768.73	0.204262	0.0851141	2.39983	0.0164026	0.0439683	STRN4
ENSG00000090376	0.701726	0.00972633	0.494262	0.0203292	0.983781	NA	IRAK3
ENSG00000090382	66460	0.0594149	0.282438	0.210373	0.833376	0.887904	LYZ
ENSG00000090432	1032.08	-0.29741	0.125377	-2.37214	0.0176855	0.0466278	MUL1
ENSG00000090447	374.825	-0.115315	0.227463	-0.506998	0.612156	0.718352	TFAP4
ENSG00000090470	532.231	-0.0570027	0.110864	-0.514168	0.607135	0.71438	PDCD7
ENSG00000090487	1192.67	-0.625067	0.133465	-4.68337	2.82e-06	2.94e-05	SPG21
ENSG00000090512	27.0131	0.471416	0.514649	0.924537	0.355207	0.482801	FETUB
ENSG00000090520	1209.44	-1.05361	0.1496	-7.04277	1.88e-12	7.19e-11	DNAJB11
ENSG00000090530	0.163409	0.072738	0.310723	0.234096	0.81491	NA	P3H2
ENSG00000090534	218.829	-0.630308	0.158028	-3.98932	6.63e-05	0.000461199	THPO
ENSG00000090539	1000.54	-0.244263	0.170003	-1.43686	0.150758	0.251925	CHRD
ENSG00000090554	38.7869	0.373407	0.273328	1.36548	0.172102	0.277888	FLT3LG
ENSG00000090565	526.674	-0.0489274	0.223479	-0.218946	0.826692	0.883075	RAB11FIP3
ENSG00000090581	79.2199	-1.00267	0.351007	-2.85292	0.00433197	0.0147504	GNPTG
ENSG00000090612	404.11	0.0315035	0.250604	0.125703	0.899967	0.93485	ZNF268
ENSG00000090615	2642.94	-0.0524412	0.186177	-0.281671	0.778195	0.847422	GOLGA3
ENSG00000090621	2314.75	0.0954318	0.163284	0.584448	0.558919	0.673783	PABPC4
ENSG00000090659	0.0800994	0.0450565	0.310723	0.145009	0.884703	NA	CD209
ENSG00000090661	1013.01	0.000395516	0.0758599	0.00521357	0.99584	0.997198	CERS4
ENSG00000090674	54.4185	-0.611581	0.39702	-1.53726	0.124231	0.21703	MCOLN1
ENSG00000090686	1680.6	-0.101902	0.107535	-0.947619	0.343323	0.469806	USP48
ENSG00000090776	242.628	0.0424848	0.237732	0.178715	0.858162	0.905805	EFNB1
ENSG00000090857	1685.89	-0.399144	0.145345	-2.74618	0.00602939	0.0193782	PDPR
ENSG00000090861	3407.2	0.0957025	0.121389	0.788392	0.430467	0.556716	AARS1
ENSG00000090863	7677.8	0.286875	0.144409	1.98657	0.0469705	0.101404	GLG1
ENSG00000090889	933.286	-0.419047	0.250413	-1.67313	0.0943026	0.175502	KIF4A
ENSG00000090905	680.09	-0.368738	0.15406	-2.39352	0.0166876	0.0445525	TNRC6A
ENSG00000090924	297.63	-0.429725	0.180944	-2.37495	0.0175515	0.0463357	PLEKHG2
ENSG00000090932	13.6526	-1.03961	0.491116	-2.09826	0.0358819	0.0819619	DLL3
ENSG00000090971	440.829	-0.155637	0.178254	-0.873209	0.382549	0.510224	NAT14
ENSG00000090975	949.465	-0.0991645	0.190543	-0.520426	0.602767	0.71038	PITPNM2
ENSG00000090989	456.077	0.307607	0.131895	2.33192	0.0197051	0.0509609	EXOC1
ENSG00000091009	728.523	0.691298	0.139741	4.94615	7.57e-07	9.21e-06	RBM27
ENSG00000091010	0.688058	0.316368	0.495108	0.708482	0.478646	NA	POU4F3
ENSG00000091039	1022.92	0.782227	0.208614	3.74959	0.000177124	0.00104914	OSBPL8
ENSG00000091073	334.702	0.27402	0.17635	1.5538	0.120231	0.211366	DTX2
ENSG00000091106	8.61939	0.228587	0.553103	0.422571	0.672608	0.767964	NLRC4
ENSG00000091127	669.534	0.0158662	0.17073	0.0929295	0.92596	0.952581	PUS7
ENSG00000091128	0.758818	-0.215756	0.443481	-0.458788	0.646386	NA	LAMB4
ENSG00000091129	86.4246	-0.0683257	0.54192	-0.125642	0.900015	0.93485	NRCAM
ENSG00000091136	2636.39	0.115219	0.260203	0.442832	0.657887	0.756494	LAMB1
ENSG00000091137	4.10771	-0.397979	0.54181	-0.729806	0.465509	0.589811	SLC26A4
ENSG00000091138	54.7239	2.4965	0.454775	5.4285	5.68e-08	9.16e-07	SLC26A3
ENSG00000091140	909.502	1.0215	0.20374	5.0134	5.35e-07	6.75e-06	DLD
ENSG00000091157	149.71	-0.807599	0.309013	-2.61127	0.00902077	0.0271012	WDR7
ENSG00000091164	694.691	-0.220299	0.125358	-1.75742	0.0788458	0.152989	TXNL1
ENSG00000091262	1202.85	-0.417866	0.268649	-1.55502	0.119941	0.210989	ABCC6
ENSG00000091317	1545.7	0.133221	0.152611	0.872922	0.382706	0.510335	CMTM6
ENSG00000091409	3327.29	0.118784	0.229369	0.517885	0.604539	0.711899	ITGA6
ENSG00000091428	59.8691	1.02288	0.441122	2.32695	0.019968	0.051469	RAPGEF4
ENSG00000091436	607.226	0.180842	0.324458	0.557494	0.57719	0.68867	MAP3K20
ENSG00000091482	9.65087	-0.788617	0.454342	-1.73069	0.0835079	0.160032	SMPX
ENSG00000091483	1289.54	-0.784464	0.249768	-3.13963	0.00169159	0.00680686	FH
ENSG00000091490	163.825	-0.811882	0.459848	-1.75148	0.0798627	0.15451	SEL1L3
ENSG00000091513	124549	1.6375	0.231034	7.0922	1.32e-12	5.2e-11	TF
ENSG00000091527	3470.71	0.0649551	0.143894	0.451405	0.651698	0.751607	CDV3
ENSG00000091536	4.63091	1.06228	0.552929	2.03714	0.0416362	0.0920376	MYO15A
ENSG00000091542	2400.63	0.700093	0.243435	2.87663	0.00401943	0.0138565	ALKBH5
ENSG00000091583	49694.7	0.148146	0.178622	0.829399	0.406879	0.533941	APOH
ENSG00000091592	6.11649	0.207916	0.513086	0.4072	0.683861	0.776002	NLRP1
ENSG00000091622	32.3145	0.205394	0.329665	0.622999	0.533285	0.650865	PITPNM3
ENSG00000091640	1090.47	-0.0666657	0.188174	-0.354289	0.723122	0.805875	SPAG7
ENSG00000091651	447.033	-0.619427	0.343794	-1.79954	0.071933	0.142346	ORC6
ENSG00000091656	0.352123	0.125071	0.312158	0.413775	0.679039	NA	ZFHX4
ENSG00000091704	5.90781	-0.281712	0.549529	-0.501809	0.615802	0.721901	CPA1
ENSG00000091732	362.023	-0.423956	0.17271	-2.4549	0.0140924	0.0388042	ZC3HC1
ENSG00000091831	0.0789918	0.0450565	0.310723	0.145009	0.884703	NA	ESR1
ENSG00000091844	0.484192	0.201436	0.459567	0.410306	0.681582	NA	RGS17
ENSG00000091879	4.87271	0.818078	0.55281	1.56437	0.11773	0.207965	ANGPT2
ENSG00000091947	1558.99	0.101032	0.109138	0.925731	0.354586	0.482049	TMEM101
ENSG00000091986	1.82821	0.281695	0.369473	1.27751	0.201423	0.313467	CCDC80
ENSG00000092010	1807.55	-0.316292	0.280689	-1.12657	0.259925	0.382259	PSME1
ENSG00000092020	441.704	0.677788	0.19424	3.48889	0.000485025	0.00243035	PPP2R3C
ENSG00000092036	948.453	-0.0335858	0.274891	-0.122182	0.902755	0.937068	HAUS4
ENSG00000092051	3.79188	-0.562628	0.549142	-1.0161	0.30958	0.434802	JPH4
ENSG00000092054	1.64348	-0.235594	0.547083	-0.433181	0.664883	0.761527	MYH7
ENSG00000092067	0.91194	0.509627	0.522143	1.06513	0.286818	NA	CEBPE
ENSG00000092068	0.076475	0.0450565	0.310723	0.145009	0.884703	NA	SLC7A8
ENSG00000092094	178.589	-1.45636	0.378373	-3.8317	0.000127258	0.000799951	OSGEP
ENSG00000092096	23.9482	0.834522	0.551158	1.62193	0.104818	0.189814	SLC22A17
ENSG00000092098	328.892	-0.416738	0.323496	-1.28755	0.197903	0.309195	RNF31
ENSG00000092108	1008.04	-0.0948044	0.208195	-0.455359	0.648851	0.749686	SCFD1
ENSG00000092140	563.278	0.546452	0.19488	2.80381	0.00505026	0.0168081	G2E3
ENSG00000092148	4481.21	-0.518519	0.279341	-1.85541	0.0635382	0.129009	HECTD1
ENSG00000092199	10969.2	-0.316733	0.119081	-2.65979	0.00781899	0.0240657	HNRNPC
ENSG00000092200	3.33006	0.470812	0.535176	0.974861	0.329629	0.456483	RPGRIP1
ENSG00000092201	4533.13	-0.72289	0.245289	-2.9461	0.00321813	0.0115181	SUPT16H
ENSG00000092203	1269.44	0.113976	0.197052	0.578421	0.56298	0.677041	TOX4
ENSG00000092208	286.252	-0.636658	0.176886	-3.59961	0.000318694	0.00171515	GEMIN2
ENSG00000092295	37.6433	-0.142249	0.540905	-0.261678	0.79357	0.858603	TGM1
ENSG00000092330	438.634	-0.245368	0.339324	-0.722814	0.469794	0.594323	TINF2
ENSG00000092377	5.6735	-0.217053	0.525644	-0.397419	0.691059	0.781818	TBL1Y
ENSG00000092421	905.889	-0.33918	0.24711	-1.37246	0.169922	0.275374	SEMA6A
ENSG00000092439	952.585	0.0133775	0.199778	0.0669585	0.946615	0.966421	TRPM7
ENSG00000092445	706.953	-0.102599	0.259541	-0.395269	0.692644	0.782913	TYRO3
ENSG00000092470	125.405	-0.666231	0.331466	-2.00819	0.0446236	0.0973612	WDR76
ENSG00000092529	24.849	-0.994469	0.305816	-3.25473	0.00113502	0.00489619	CAPN3
ENSG00000092531	1138.22	-0.00891161	0.140721	-0.0633285	0.949505	0.968592	SNAP23
ENSG00000092607	68.5942	3.05793	0.424009	6.96641	3.25e-12	1.22e-10	TBX15
ENSG00000092621	2377.72	-0.0973724	0.168668	-0.577298	0.563738	0.677661	PHGDH
ENSG00000092758	7407.21	0.239855	0.350863	0.684031	0.493956	0.615955	COL9A3
ENSG00000092820	3522.31	-0.248018	0.146488	-1.69309	0.0904386	0.169793	EZR
ENSG00000092841	6726.12	-0.306727	0.147989	-2.07261	0.0382082	0.0862636	MYL6
ENSG00000092847	1417.05	-0.480967	0.193284	-2.48824	0.0128376	0.0360171	AGO1
ENSG00000092850	3.09806	0.0705967	0.520101	0.139258	0.889246	0.927184	TEKT2
ENSG00000092853	479.789	-0.94826	0.44434	-2.118	0.0341748	0.0790633	CLSPN
ENSG00000092871	1563.3	0.632644	0.207473	3.04946	0.00229255	0.00874352	RFFL
ENSG00000092929	3222.25	0.233732	0.141408	1.6529	0.0983518	0.18126	UNC13D
ENSG00000092931	550.727	0.326252	0.136666	2.38702	0.0169858	0.0452015	MFSD11
ENSG00000092964	3385.18	0.976422	0.276538	3.53359	0.000409959	0.0021181	DPYSL2
ENSG00000092969	0.813136	0.0333934	0.473838	0.0740034	0.941008	NA	TGFB2
ENSG00000092978	213.469	-0.0592227	0.181074	-0.327054	0.743627	0.821575	GPATCH2
ENSG00000093000	1331.87	-0.390088	0.121613	-3.20767	0.00133814	0.00563652	NUP50
ENSG00000093009	333.28	-0.92	0.481397	-1.88825	0.0589926	0.121619	CDC45
ENSG00000093010	2302.06	-0.28854	0.175879	-1.64053	0.100895	0.184605	COMT
ENSG00000093072	0.266289	0.100419	0.310723	0.323183	0.746557	NA	ADA2
ENSG00000093134	11.2526	2.48629	0.545243	4.64326	3.43e-06	3.48e-05	VNN3P
ENSG00000093144	1152.92	-0.276604	0.164437	-1.68212	0.092545	0.172956	ECHDC1
ENSG00000093167	739.347	-0.0186869	0.147581	-0.126624	0.899238	0.93446	LRRFIP2
ENSG00000093183	429.177	0.0517378	0.229472	0.225452	0.821628	0.878741	SEC22C
ENSG00000093217	953.464	-0.292236	0.210484	-1.38831	0.165042	0.269313	XYLB
ENSG00000094631	1637.07	0.497433	0.178963	2.77958	0.00544294	0.0178427	HDAC6
ENSG00000094661	1.2096	0.203107	0.54423	0.37988	0.704035	NA	OR1I1
ENSG00000094796	0.182252	0.072738	0.310723	0.234096	0.81491	NA	KRT31
ENSG00000094804	991.222	-1.07484	0.502418	-2.09927	0.0357934	0.0818231	CDC6
ENSG00000094841	145.972	0.317666	0.172782	1.83819	0.066034	0.133069	UPRT
ENSG00000094880	1009.58	0.0154233	0.154248	0.0999883	0.920354	0.948592	CDC23
ENSG00000094914	559.756	-0.35199	0.267948	-1.31344	0.189035	0.298481	AAAS
ENSG00000094916	1281.87	-0.569076	0.189276	-3.00643	0.00264335	0.00984467	CBX5
ENSG00000094975	1330.71	0.740739	0.263311	2.8142	0.00488995	0.0163604	SUCO
ENSG00000095002	1174.92	-0.101245	0.232396	-0.435646	0.663094	0.759914	MSH2
ENSG00000095015	796.918	0.0339403	0.16782	0.202233	0.839735	0.89277	MAP3K1
ENSG00000095059	557.704	0.187495	0.185563	1.01043	0.312291	0.438124	DHPS
ENSG00000095066	217.32	-0.399695	0.199915	-1.99932	0.0455738	0.0990473	HOOK2
ENSG00000095139	5419.34	0.0467198	0.175446	0.26629	0.790016	0.85582	ARCN1
ENSG00000095203	988.367	0.345633	0.118967	2.90509	0.00367146	0.0128667	EPB41L4B
ENSG00000095209	341.747	-0.102749	0.130877	-0.785066	0.432415	0.558633	TMEM38B
ENSG00000095261	479.44	-0.440271	0.227474	-1.93529	0.0529546	0.111797	PSMD5
ENSG00000095303	3.72135	1.51772	0.548729	2.49862	0.0124677	0.0351489	PTGS1
ENSG00000095319	2766.61	-0.67725	0.216051	-3.13413	0.00172363	0.00692181	NUP188
ENSG00000095321	1085.22	0.6397	0.138153	4.63006	3.66e-06	3.66e-05	CRAT
ENSG00000095370	1.40033	0.660944	0.532338	1.44733	0.147804	0.248178	SH2D3C
ENSG00000095380	1760.92	-0.785681	0.153069	-5.13277	2.86e-07	3.93e-06	NANS
ENSG00000095383	113.957	-0.156204	0.151024	-1.03451	0.300896	0.425345	TBC1D2
ENSG00000095397	202.84	0.47287	0.231976	2.03808	0.0415418	0.0919018	WHRN
ENSG00000095464	1.23003	0.0975144	0.511588	0.191871	0.847843	NA	PDE6C
ENSG00000095485	455.717	-0.169647	0.155973	-1.08771	0.276723	0.400254	CWF19L1
ENSG00000095539	3471.6	0.217033	0.142508	1.52297	0.127767	0.221737	SEMA4G
ENSG00000095564	1913.62	0.344976	0.151942	2.27044	0.0231809	0.0580818	BTAF1
ENSG00000095574	457.121	1.0423	0.154872	6.72715	1.73e-11	5.74e-10	IKZF5
ENSG00000095587	0.714646	-0.171831	0.39225	-0.40735	0.683751	NA	TLL2
ENSG00000095596	0.511466	0.056576	0.32216	0.218331	0.827171	NA	CYP26A1
ENSG00000095637	1096.7	1.2257	0.343524	3.57731	0.000347155	0.00183994	SORBS1
ENSG00000095713	0.323917	0.18152	0.366144	0.506347	0.612613	NA	CRTAC1
ENSG00000095739	461.011	0.255699	0.276936	0.923519	0.355737	0.483404	BAMBI
ENSG00000095752	81.6633	0.0204849	0.212104	0.0965808	0.923059	0.950649	IL11
ENSG00000095787	1308.45	0.807295	0.224443	3.59728	0.000321557	0.00172855	WAC
ENSG00000095794	176.091	0.458809	0.16912	2.71173	0.0066934	0.021195	CREM
ENSG00000095906	585.738	-0.310869	0.194576	-1.59769	0.110113	0.197281	NUBP2
ENSG00000095917	1.32572	0.598153	0.472483	1.61668	0.105948	0.191367	TPSD1
ENSG00000095932	354.901	-1.3795	0.258829	-5.32665	1e-07	1.52e-06	SMIM24
ENSG00000095951	421.715	0.214717	0.238668	0.899566	0.368351	0.496367	HIVEP1
ENSG00000095970	0.7363	-0.567655	0.446406	-1.11922	0.263045	NA	TREM2
ENSG00000096060	1190.67	-0.551844	0.103764	-5.31838	1.05e-07	1.58e-06	FKBP5
ENSG00000096063	2421.17	0.0811032	0.10763	0.75353	0.451131	0.575934	SRPK1
ENSG00000096070	1218.34	-0.151785	0.201707	-0.752464	0.451772	0.576546	BRPF3
ENSG00000096080	943.001	-0.194893	0.113263	-1.72075	0.0852954	0.162431	MRPS18A
ENSG00000096088	3927.85	-1.46455	0.430801	-3.36731	0.000759056	0.00350982	PGC
ENSG00000096092	323.512	-0.759289	0.330296	-2.29602	0.0216748	0.054975	TMEM14A
ENSG00000096093	148.656	-0.495309	0.138732	-3.57125	0.00035528	0.00187587	EFHC1
ENSG00000096384	70231.4	0.00932047	0.0823204	0.113221	0.909855	0.941846	HSP90AB1
ENSG00000096401	1631.55	-0.0341058	0.0934408	-0.364999	0.715112	0.8004	CDC5L
ENSG00000096433	3964.33	-1.3625	0.383432	-3.53605	0.000406156	0.00210312	ITPR3
ENSG00000096654	190.201	0.166834	0.221057	0.754604	0.450487	0.575532	ZNF184
ENSG00000096696	21662.4	0.556273	0.2522	2.20635	0.0273592	0.0662728	DSP
ENSG00000096717	531.946	0.60454	0.159304	3.79411	0.000148177	0.000903366	SIRT1
ENSG00000096746	1689.51	-0.0421504	0.13829	-0.304799	0.76052	0.834228	HNRNPH3
ENSG00000096872	138.747	0.132788	0.246377	0.538893	0.58996	0.699838	IFT74
ENSG00000096968	106.693	0.141706	0.191743	0.738738	0.460066	0.58456	JAK2
ENSG00000096996	6.48195	0.255969	0.501106	0.515415	0.606263	0.713537	IL12RB1
ENSG00000097007	2127.68	-0.224368	0.0967365	-2.31937	0.0203747	0.0523145	ABL1
ENSG00000097021	1205.32	-0.315196	0.193193	-1.63148	0.102789	0.187041	ACOT7
ENSG00000097033	1937.96	0.00753026	0.119372	0.0630819	0.949701	0.968651	SH3GLB1
ENSG00000097046	157.442	-0.536176	0.299705	-1.7886	0.0736786	0.144896	CDC7
ENSG00000097096	110.897	0.849632	0.2551	3.32738	0.000876667	0.00395279	SYDE2
ENSG00000099139	28.6772	0.498908	0.552602	0.956262	0.33894	0.466046	PCSK5
ENSG00000099194	62479.5	0.215767	0.181919	1.18609	0.235586	0.354104	SCD
ENSG00000099203	906.164	0.167385	0.211185	0.792638	0.427989	0.554506	TMED1
ENSG00000099204	3204.81	-0.794682	0.22365	-3.55237	0.000381779	0.00199242	ABLIM1
ENSG00000099219	1755.71	0.00402939	0.256873	0.0156845	0.987486	0.992179	ERMP1
ENSG00000099246	1267.31	1.22486	0.234262	5.2297	1.7e-07	2.47e-06	RAB18
ENSG00000099250	370.149	-0.0116107	0.390187	-0.0297574	0.976261	0.985284	NRP1
ENSG00000099256	0.823139	-0.0880569	0.506335	-0.174822	0.861219	NA	PRTFDC1
ENSG00000099260	585.558	-0.935994	0.259497	-3.60528	0.000311822	0.00168531	PALMD
ENSG00000099282	51.2645	-0.331137	0.443111	-0.74638	0.455438	0.580052	TSPAN15
ENSG00000099284	756.412	-0.0782007	0.165519	-0.472467	0.636593	0.738766	MACROH2A2
ENSG00000099290	1489.14	-0.121932	0.121951	-0.999854	0.317381	0.443623	WASHC2A
ENSG00000099308	738.725	-0.0232786	0.134726	-0.172786	0.862819	0.908934	MAST3
ENSG00000099326	143.947	0.914491	0.320071	2.85824	0.00426004	0.0145708	MZF1
ENSG00000099330	228.296	1.14118	0.285289	4.00047	6.32e-05	0.000442422	OCEL1
ENSG00000099331	1322.91	0.0261697	0.166547	0.157128	0.875144	0.917126	MYO9B
ENSG00000099337	10.556	-0.943368	0.471323	-1.99112	0.046468	0.100583	KCNK6
ENSG00000099338	4.02329	1.40582	0.548237	3.132	0.00173621	0.00696335	CATSPERG
ENSG00000099341	1994.41	-0.46914	0.103165	-4.54756	5.43e-06	5.2e-05	PSMD8
ENSG00000099364	607.974	-0.255598	0.178166	-1.43461	0.151398	0.252752	FBXL19
ENSG00000099365	45.241	-1.1851	0.403352	-2.92765	0.00341529	0.0120996	STX1B
ENSG00000099377	1232.31	-0.380958	0.140829	-2.70518	0.00682666	0.0215388	HSD3B7
ENSG00000099381	1529.95	-0.471269	0.124924	-3.77252	0.00016161	0.000971262	SETD1A
ENSG00000099385	786.325	-0.236869	0.242028	-0.978653	0.327752	0.454785	BCL7C
ENSG00000099617	1121.99	0.773902	0.296043	2.6162	0.00889149	0.0267877	EFNA2
ENSG00000099622	2048.35	0.229689	0.205379	1.11844	0.263381	0.386283	CIRBP
ENSG00000099624	1082.18	0.0600739	0.188896	0.318037	0.750457	0.826772	ATP5F1D
ENSG00000099625	65.173	0.587845	0.335967	1.74917	0.080262	0.155132	CBARP
ENSG00000099715	8.56075	-1.18456	0.470588	-2.5097	0.0120834	0.034343	PCDH11Y
ENSG00000099721	0.0936486	0.0450565	0.310723	0.145009	0.884703	NA	AMELY
ENSG00000099769	35.5235	0.364374	0.318504	1.14467	0.252345	0.373551	IGFALS
ENSG00000099783	3272.61	-0.720995	0.298266	-2.41534	0.0157203	0.0424288	HNRNPM
ENSG00000099785	328.172	0.329872	0.171889	1.91903	0.0549807	0.115221	MARCHF2
ENSG00000099795	1025.18	-0.6778	0.131609	-5.15029	2.6e-07	3.63e-06	NDUFB7
ENSG00000099797	1094.28	-0.3783	0.198707	-1.90379	0.0569378	0.11831	TECR
ENSG00000099800	1267.84	-0.481277	0.139199	-3.45755	0.000545102	0.00266535	TIMM13
ENSG00000099804	2729.08	0.305834	0.153831	1.98814	0.0467966	0.101091	CDC34
ENSG00000099810	807.475	-0.283752	0.0835677	-3.39559	0.00068482	0.00321882	MTAP
ENSG00000099812	162.003	-0.571435	0.478473	-1.18574	0.235725	0.354199	MISP
ENSG00000099814	1565.76	-0.415128	0.138907	-2.98853	0.00280322	0.0103026	CEP170B
ENSG00000099817	1108.85	-0.103947	0.0769675	-1.35054	0.176842	0.283625	POLR2E
ENSG00000099821	2038.05	0.135718	0.123038	1.10305	0.270007	0.392903	POLRMT
ENSG00000099822	11.8172	1.80519	0.47125	3.64538	0.000266999	0.0014815	HCN2
ENSG00000099834	9.46398	-0.0570169	0.467827	-0.122044	0.902864	0.937112	CDHR5
ENSG00000099840	8.715	0.481188	0.541282	0.967519	0.333285	0.460356	IZUMO4
ENSG00000099849	645.859	0.615974	0.273938	2.24942	0.0244858	0.0606702	RASSF7
ENSG00000099860	690.12	2.02564	0.439911	4.69649	2.65e-06	2.79e-05	GADD45B
ENSG00000099864	811.887	0.82332	0.394651	2.09431	0.036232	0.0826173	PALM
ENSG00000099866	42.2983	1.31889	0.414962	3.1808	0.00146868	0.00609618	MADCAM1
ENSG00000099875	3227.87	1.02888	0.326375	3.15824	0.00158723	0.0064633	MKNK2
ENSG00000099889	613.521	1.11755	0.269279	4.15188	3.3e-05	0.000252289	ARVCF
ENSG00000099899	548.67	-0.0935744	0.171904	-0.544362	0.586193	0.696731	TRMT2A
ENSG00000099901	1622.77	-0.798711	0.318433	-2.50529	0.012235	0.0346538	RANBP1
ENSG00000099904	839.712	0.00472597	0.175726	0.026894	0.978544	0.986334	ZDHHC8
ENSG00000099910	350.874	0.31716	0.101724	3.11748	0.00182406	0.00727167	KLHL22
ENSG00000099917	1575.39	0.669687	0.197527	3.39052	0.000697612	0.00327013	MED15
ENSG00000099937	16157.7	1.07043	0.263091	4.07161	4.67e-05	0.000342378	SERPIND1
ENSG00000099940	580.283	-0.0230957	0.0906956	-0.254649	0.798994	0.862667	SNAP29
ENSG00000099942	3703.57	0.609093	0.141771	4.29633	1.74e-05	0.000145717	CRKL
ENSG00000099949	399.457	-0.291176	0.157974	-1.84329	0.0652865	0.131734	LZTR1
ENSG00000099953	587.037	3.61335	0.227219	15.7886	3.73e-56	6.51e-53	MMP11
ENSG00000099954	1.51994	0.310534	0.547183	0.563902	0.572821	0.684863	CECR2
ENSG00000099956	789.788	-0.253569	0.141249	-1.79529	0.072608	0.143308	SMARCB1
ENSG00000099957	2.33732	-0.637198	0.549627	-1.15367	0.248637	0.369322	P2RX6
ENSG00000099968	562.074	0.314289	0.19063	1.64864	0.0992219	0.18243	BCL2L13
ENSG00000099974	0.265715	0.100419	0.310723	0.323183	0.746557	NA	DDTL
ENSG00000099977	441.815	-0.323494	0.195668	-1.65339	0.0982524	0.181148	DDT
ENSG00000099985	0.175961	0.072738	0.310723	0.234096	0.81491	NA	OSM
ENSG00000099991	2487.77	-0.713347	0.131225	-5.43603	5.45e-08	8.84e-07	CABIN1
ENSG00000099992	200.611	0.671571	0.27088	2.47888	0.0131794	0.0368279	TBC1D10A
ENSG00000099994	382.198	-0.372409	0.272631	-1.36567	0.172044	0.277878	SUSD2
ENSG00000099995	2064.97	-0.420347	0.132266	-3.17803	0.00148281	0.0061457	SF3A1
ENSG00000099998	50.4251	-2.23799	0.37433	-5.94521	2.76e-09	6.04e-08	GGT5
ENSG00000099999	71.7453	-0.144581	0.312149	-0.463466	0.64303	0.744256	RNF215
ENSG00000100003	134.18	0.417414	0.314191	1.32871	0.183944	0.292196	SEC14L2
ENSG00000100014	1619.01	-0.189089	0.154313	-1.22534	0.220446	0.336374	SPECC1L
ENSG00000100023	655.197	-0.6013	0.220687	-2.72439	0.00644194	0.0204917	PPIL2
ENSG00000100024	8.46203	-0.595004	0.545344	-1.0666	0.286154	0.410325	UPB1
ENSG00000100027	62.0638	1.66212	0.401429	4.14627	3.38e-05	0.000257727	YPEL1
ENSG00000100028	2204.38	-0.0522973	0.137344	-0.380776	0.703369	0.791953	SNRPD3
ENSG00000100029	1685.41	-0.459757	0.170066	-2.70332	0.00686496	0.0216299	PES1
ENSG00000100030	4028.72	0.0253567	0.127063	0.199559	0.841826	0.893971	MAPK1
ENSG00000100031	980.538	0.0694575	0.158965	0.43694	0.662155	0.759212	GGT1
ENSG00000100033	2.1384	0.457543	0.466308	1.37706	0.168494	0.273729	PRODH
ENSG00000100034	972.488	-0.207493	0.122536	-1.69332	0.0903939	0.169778	PPM1F
ENSG00000100036	2.90368	-0.750495	0.525043	-1.41977	0.155676	0.25795	SLC35E4
[truncated: 14,542 more rows]

## Sheet: Proteomics
SYMBOL	ENTREZID	AC	cntrl1	cntrl2	T5_1	T5_2	T5_3	log2FC
PRRC2A	7916	P48634	0.000919319	0.0022437	0.00295973	0.00210148	0.00218601	1.19613
ALDH4A1	8659	P30038	0.0145466	0.0144982	0.0219457	0.0192008	0.0217272	1.11418
SIRT5	23408	Q9NXA8	0.0121139	0.00843824	6.12582e-05	4.16294e-05	0.000192475	-6.12066
MYL6	4637	P60660	0.0441214	0.043814	0.0803799	0.0511292	0.0659498	1.16704
SDF4	51150	Q9BRK5	0.0121694	0.0122935	0.0122249	0.0198321	0.0158326	0.969115
GSN	2934	P06396	0.00205792	0.000361975	3.28872e-05	0.00207459	0.00605538	1.75413
DNAJB1	3337	P25685	0.016071	0.00410777	0.000145435	0.000213346	5.61509e-05	-5.60382
RANBP1	5902	P43487	0.0222771	0.00763045	0.0445391	0.0520523	0.0372619	2.16207
SULT1A3	6818	P0DMM9,P0DMN0	0.0135048	0.005878	0.00028779	1.14436e-05	0.000360717	-4.87628
MANF	7873	P55145	0.0269259	0.0334888	0.0469286	0.0468559	0.033655	1.07684
EEA1	8411	Q15075	0.00721574	0.00653466	0.0164452	0.0182827	0.0190108	1.96649
VCP	7415	P55072	0.0495347	0.0512962	0.0181805	0.0201299	0.0181394	-0.836898
CSE1L	1434	P55060	0.0139547	0.0112459	0.000395891	0.000293251	0.000164886	-4.88303
CDC5L	988	Q99459	0.00187116	0.000246739	0.000298703	0.00338865	0.000399708	0.948429
ACSL4	2182	O60488	0.00792614	0.00614755	8.49433e-05	0.000256772	0.000172236	-4.77523
HNRNPUL1	11100	Q9BUJ2	0.0073484	0.00731427	0.00738667	0.00765462	0.0113611	0.848519
AFP	174	P02771	0.00869467	0.00439264	0.0149176	0.0147185	0.0188824	1.89037
USO1	8615	O60763	0.0125912	0.0126723	0.000303174	0.000360875	0.000160155	-4.93791
FTCD	10841	O95954	0.00475867	0.000259467	0.000254489	0.000197159	4.14504e-05	-3.3472
CRKL	1399	P46109	0.00908297	0.0135629	0.0289592	0.0403001	0.0424567	2.30252
MAPK1	5594	P28482	0.0187241	0.0253443	0.000389196	1.17981e-05	0.000139591	-6.34908
FN3K	64122	Q9H479	0.00499789	0.00470596	0.000126852	0.000115822	0.000251959	-4.29413
FTO	79068	Q9C0B1	0.0076089	0.00736019	0.000198139	0.000372275	0.00018998	-4.2991
VPS29	51699	Q9UBQ0	0.0086211	0.000139357	0.000224004	1.69928e-05	0.000232762	-4.20878
MAP1B	4131	P46821	0.000855892	0.000357282	0.000144706	0.000370015	8.79353e-05	-1.00938
ELP1	8518	O95163	0.00268518	0.00231942	2.47413e-05	0.000361856	7.8696e-05	-3.42704
RPL35	11224	P42766	0.0476427	0.0357527	0.00013742	0.000148588	0.000238766	-7.31213
GANAB	23193	Q14697	0.0366467	0.0318146	0.063543	0.0543399	0.0573723	1.3561
GDI1	2664	P31150	0.0111339	0.000130737	0.0168949	0.0196604	0.0184563	2.28794
CARHSP1	23589	Q9Y2V2	0.0107141	1.61033e-05	0.0625203	0.0522568	0.0524236	3.96184
PTBP1	5725	P26599	0.0241452	0.02138	0.012327	0.00930638	0.0091706	-0.56355
ATP6V1A	523	P38606	0.0107224	0.0211844	0.00866519	0.006332	0.00860124	-0.435173
PRKDC	5591	P78527	0.00410575	0.00417608	0.000263474	0.00025909	0.000370731	-3.21274
ARPC4	10093	P59998	0.0139938	0.0275073	0.020613	0.0207845	0.0277289	0.736085
CTSB	1508	P07858	0.0131197	0.00908439	0.0130178	0.0262396	0.0217712	1.45866
RAD23B	5887	P54727	0.0275172	0.0274832	0.0489762	0.0438264	0.0489135	1.36549
SND1	27044	Q7KZF4	0.0262603	0.0300997	0.000208337	6.05984e-05	3.06539e-05	-7.55554
AK4	205	P27144	0.0434663	0.0312468	0.000387701	0.000163498	0.000160278	-6.7144
CALD1	800	Q05682	0.0100988	0.0115122	0.0164614	0.014968	0.0167066	1.15535
ALDH1A1	216	P00352	0.0622849	0.0650706	0.0931124	0.117792	0.090006	1.24047
TMOD3	29766	Q9NYL9	0.0111531	0.0109396	0.0148149	0.0110502	0.0148077	0.880495
CORO1C	23603	Q9ULV4	0.0142736	0.0144992	5.59971e-05	9.8488e-05	4.47433e-05	-7.17413
HSPA1A	3303	P0DMV8,P0DMV9	0.0569842	0.0540961	0.053951	0.0414262	0.0545704	0.432853
EPRS1	2058	P07814	0.00892006	0.00996632	0.000234862	9.64945e-05	0.000294261	-4.91592
LARS1	51520	Q9P2J5	0.00377803	0.00473934	0.000178545	0.000361577	3.77951e-05	-3.88147
CNP	1267	P09543	0.00869562	0.00857069	0.000337761	0.000235095	0.000222964	-4.43937
RPL3	6122	P39023	0.0160582	0.0189152	9.77447e-05	4.84998e-05	2.39388e-05	-7.68302
ASAH1	427	Q13510	0.00721636	0.00712797	0.000297662	0.000106813	0.000298082	-4.35172
GALE	2582	Q14376	0.019247	0.00961055	0.0284804	0.0190312	0.0285484	1.39819
STRAP	11171	Q9Y3F4	0.00712458	0.000318185	5.64113e-06	0.00715833	0.000391532	0.0216878
ATIC	471	P31939	0.0400453	0.0344083	0.070392	0.0589321	0.053156	1.29332
ATXN2L	11273	Q8WWM7	0.00968322	0.0117104	0.00795944	0.00772551	0.00598065	0.0182229
DEK	7913	P35659	0.00340714	0.0101723	0.0201643	0.0134626	0.0201066	1.9844
PPP2R1A	5518	P30153	0.0105784	0.0106564	0.000228329	2.28427e-05	0.00227305	-3.07252
RPL10	6134	P27635	0.0116976	0.0176021	0.000280197	0.000200585	8.44156e-05	-5.69599
OGDH	4967	Q02218	0.00156115	1.17851e-05	0.000183088	6.00051e-05	3.95438e-05	-2.47644
PRKAR1A	5573	P10644	0.00377781	0.000342075	6.15958e-05	0.000332441	0.000339249	-2.49015
ALDH7A1	501	P49419	0.0218075	0.0272383	0.0600967	0.0573374	0.0598492	1.85385
FDPS	2224	P14324	0.0308231	0.027426	0.0310566	0.0376483	0.0342747	0.82205
CAT	847	P04040	0.00936011	0.00950422	0.0282735	0.0326681	0.0283859	2.24344
VARS1	7407	P26640	0.00880101	0.0101935	1.58116e-05	0.000302856	7.62259e-05	-5.58798
SRP72	6731	O76094	0.00673949	0.0045896	2.91956e-05	0.000137611	0.000238396	-4.80524
RPL6	6128	Q02878	0.0363518	0.0182708	3.33966e-05	0.000285346	1.97812e-06	-7.41204
EHBP1	23301	Q8NDI1	0.00127977	0.00125112	8.49836e-05	0.000176343	0.000195518	-2.46987
YLPM1	56252	P49750	0.00280572	0.000825921	6.5471e-05	0.000186567	9.99343e-05	-3.36709
HCFC1	3054	P51610	0.00348502	0.00424667	0.000299182	0.000101729	0.000163008	-3.77722
EDF1	8721	O60869	0.0251245	0.0414484	0.025089	0.0331724	0.0332643	0.459242
KRT14	3861	P02533	0.00450236	8.9471e-05	6.65594e-06	0.000301305	0.000363893	-2.77285
NUDT21	11051	O43809	0.0122649	0.0241563	2.50531e-05	3.30255e-05	0.000116498	-7.70477
PLCG1	5335	P19174	0.00309599	0.000212542	0.00032618	0.000172698	0.00033962	-1.98031
EIF3F	8665	O00303	0.019361	0.0144973	0.000266063	0.000144427	0.000310884	-5.55262
NUCKS1	64710	Q9H1E3	0.0206446	0.00516906	0.020853	0.0156234	0.0258772	1.27234
ZNF207	7756	O43670	0.0572362	0.0572371	0.0190762	0.0381648	0.057136	-0.00121384
PSME1	5720	Q06323	0.0812021	0.0574472	0.0191932	0.0289667	0.0191244	-1.0431
HSP90AB1	3326	P08238	0.114132	0.116269	0.0253644	0.0241751	0.0233254	-1.66085
TRAPPC3	27095	O43617	0.0368553	0.0277884	3.34965e-05	0.000377374	0.000288372	-6.53057
RPS2	6187	P15880	0.0122217	0.000135859	0.000255292	0.000122086	0.00038636	-4.01617
ACTB	60	P60709,P63261	0.100346	0.0901863	0.0501336	0.0621091	0.0401381	-0.322353
FKBP3	2287	Q00688	0.0702602	0.0648496	0.0648729	0.0807915	0.0809022	0.745804
PGLS	25796	O95336	0.0299994	0.034887	0.000386086	0.000175505	0.000163279	-6.48405
EIF3D	8664	O15371	0.00440463	0.00458069	5.34337e-05	0.00014399	0.000278787	-4.2379
UGP2	7360	Q16851	0.0122664	0.0101998	8.24733e-05	0.000118924	0.000378051	-5.27693
FEN1	2237	P39748	0.00628462	0.000262904	0.000245413	0.000240343	0.000265628	-3.12333
ST13	6767	P50502,Q8NFI4	0.0167681	0.0143165	0.000167024	0.0190318	0.0262376	0.547644
ST13	6767	P50502,Q8IZP2	0.000384944	0.000375424	6.07966e-05	0.0190083	0.0215657	5.73987
LPP	4026	Q93052	0.00869943	0.0142714	0.014273	0.0197201	0.0168439	1.14607
TXNDC5	81567	Q8NBS9	0.0215974	0.0182412	0.0214165	0.0214965	0.0245139	0.759156
RNF20	56254	Q5VTR2	0.00140468	2.75557e-05	0.000368199	9.06622e-05	4.84518e-05	-1.49732
TARS1	6897	P26639	0.00367933	0.00543488	0.0169047	0.0139813	0.0120107	2.23468
RPL5	6125	P46777	0.0389273	0.0439153	0.0340459	0.0390002	0.0438871	0.49724
PKLR	5313	P30613	0.00876247	0.00867666	0.00015677	0.000314528	3.5044e-05	-5.10607
PGAM1	5223	P18669	0.0450831	0.022823	0.0677823	0.0407952	0.0497296	1.22111
UBA6	55236	A0AVT1	0.00133554	0.000124561	6.26651e-05	0.00037299	0.000108116	-1.42499
MCM2	4171	P49736	0.0111671	0.00472549	0.000382121	0.000192888	0.000392429	-4.03804
RPL36	25873	Q9Y3U8	0.10965	0.068554	0.0411686	0.0413867	9.08504e-06	-1.10994
COPB1	1315	P53618	0.0106959	0.014488	0.000209432	0.00014126	7.65416e-05	-5.88133
ASL	435	P04424	0.00630013	0.00632081	0.000304264	9.35869e-05	0.000345317	-4.08599
ESD	2098	P10768	0.0157662	0.000302044	0.0157298	0.0196662	0.0199684	1.78474
RPS6	6194	P62753	0.0378362	0.0270891	0.000216918	0.000245128	0.0002515	-6.50763
SLC9A3R1	9368	O14745	0.0478499	0.028757	0.0446582	0.031748	0.044592	0.659439
ERH	2079	P84090	0.111262	0.111212	0.111301	0.111452	0.1113	0.586443
YWHAE	7531	P62258	0.0523919	0.0329406	0.0750925	0.0643191	0.0601992	1.22602
ARHGAP18	93663	Q8N392	0.00386841	0.00544113	3.64906e-05	0.000175325	9.81777e-05	-4.9084
ECI1	1632	P42126	0.00922964	0.0090608	0.0180376	0.0182591	0.0135214	1.44558
IMPDH2	3615	P12268	0.00636899	0.0124297	0.000155678	6.67794e-05	0.000356648	-5.02066
DDX46	9879	Q7L014	0.0063165	0.012772	0.000107897	0.000102977	9.43659e-05	-5.96662
DCTN2	10540	Q13561	0.0193063	0.0159504	0.0257957	0.0287315	0.0224661	1.12684
ILF2	3608	Q12905	0.0228707	0.0172895	0.00038554	0.000232783	0.000169907	-5.67101
RPL18	6141	Q07020	0.0426503	0.0358771	6.01901e-05	0.000379924	0.00038527	-6.57199
EIF2S1	1965	P05198	0.0188212	0.0148771	0.000284257	6.45312e-05	0.000278761	-5.7468
UBE2K	3093	P61086	0.0227144	0.0228334	0.000196159	0.000232004	0.000296547	-5.97383
KPNB1	3837	Q14974	0.0150511	0.0150004	3.25806e-05	0.000247504	0.000182333	-6.02209
VAT1	10493	Q99536	0.0344064	0.0242862	0.000146436	4.38945e-05	9.31786e-05	-7.69364
SELENBP1	8991	Q13228	0.0048157	0.0048478	0.00727552	0.0120611	0.0118066	1.6883
FGG	2266	P02679	0.00517192	0.00528027	0.00765809	0.00492502	0.00515837	0.763322
PSMD1	5707	Q99460	0.0134407	0.0118187	0.000317507	0.000267006	9.90222e-05	-5.20766
PTPA	5524	Q15257	0.0105155	0.0141341	0.000374728	0.000323656	0.000227112	-4.7352
IPO4	79711	Q8TEX9	0.00159833	0.00141147	0.000149845	1.61102e-05	9.05687e-05	-3.55251
CES2	8824	O00748	0.0313448	0.0197695	0.0314646	0.0311422	0.0390289	0.99161
API5	8539	Q9BZZ5	0.0026714	0.00711136	7.67632e-05	0.000356292	0.000297805	-3.74258
SNX2	6643	O60749	0.014392	0.0168015	0.000306217	4.59544e-05	0.000186881	-5.85467
HMGB3	3149	O15347	0.0129021	3.01604e-05	0.0580448	0.051389	0.0577543	3.69242
HSPD1	3329	P10809	0.0562559	0.0559758	0.0540168	0.0519456	0.0441223	0.419298
CFL1	1072	P23528	0.0293243	0.03297	0.0402772	0.0507545	0.0399149	1.07181
RPL38	6169	P63173	0.100333	0.080228	0.160347	0.120086	0.220159	1.47115
SAE1	10055	Q9UBE0	0.00691077	0.0100582	6.53489e-05	0.000157866	0.00344161	-2.21108
SERPINA1	5265	P01009	0.0159954	0.0130288	0.0414125	0.0348429	0.0256064	1.81128
RPS3	6188	P23396	0.0870223	0.0871253	1.719e-05	0.00502989	0.00037269	-5.00593
CCS	9973	O14618	0.0125447	7.8261e-06	0.0185072	0.0123671	0.0126393	1.79349
CNDP2	55748	Q96KP4	0.0119486	0.0096168	0.0312068	0.0214502	0.021676	1.78529
DCTN1	1639	Q14203	0.00513123	0.00731862	0.000136108	0.000272276	0.000206301	-4.34014
ANXA6	309	P08133	0.0289645	0.0361437	0.0451232	0.0415263	0.0434892	0.99914
XRCC5	7520	P13010	0.0295196	0.0277571	0.00038891	0.000308871	0.000243412	-5.92731
PRDX4	10549	Q13162	0.0206073	0.0206667	0.0410463	0.0391665	0.0328891	1.45432
FKBP5	2289	Q13451	0.00796244	0.0103756	0.000227728	0.000127565	0.000246779	-4.92876
SRSF1	6426	Q07955	0.0306361	0.0255099	0.0964107	0.0865904	0.101809	2.34274
RPL8	6132	P62917	0.0343149	0.0343711	0.000258403	0.00029505	0.000315512	-6.30457
RAN	5901	P62826	0.0640586	0.0709401	0.0285819	0.0355965	0.042847	-0.334993
AK2	204	P54819	0.0440122	0.0344333	0.0392857	0.0390222	0.0391885	0.582855
SRSF3	6428	P84103	0.0164301	0.0411094	0.0413632	0.0741208	0.074091	1.72014
LMAN1	3998	P49257	0.0132509	0.0131229	8.48456e-05	0.000100505	9.24816e-05	-6.56874
PRDX2	7001	P32119	0.0625473	0.0660989	0.000113822	0.000154239	0.000259342	-7.93029
SERPINB1	1992	P30740	0.0116742	0.0155884	0.0272351	0.0194076	0.0311786	1.51324
NEDD8	4738	Q15843	0.0896606	0.0301086	0.134699	0.104698	0.134547	1.64256
OTUB1	55611	Q96FW1	0.0123588	0.0122385	0.000344154	0.000396816	0.000385139	-4.44908
PSMC6	5706	P62333	0.0182679	0.0240062	1.73653e-05	0.000389284	0.00013485	-6.28667
ARCN1	372	P48444	0.0117148	0.00871453	0.00032417	0.000105992	0.000314172	-4.77855
IDI1	3422	Q13907	0.00629236	3.28537e-05	0.0118326	0.000343864	0.000187324	0.96693
SRRM2	23524	Q9UQ35	0.00681819	0.00742611	0.00981588	0.0113439	0.0095107	1.10647
KHDRBS1	10657	Q07666	0.00841435	0.00404649	4.33673e-05	0.000254772	0.000285939	-4.41509
EIF2S2	8894	P20042	0.00744156	0.0112985	0.000355036	0.000211518	0.000155129	-4.69861
CAND1	55832	Q86VP6	0.00722998	0.00599442	0.000216281	0.000324111	0.000103845	-4.35947
PPAT	5471	Q06203	0.0206871	0.0171704	0.0374809	0.0308893	0.0306366	1.38695
HNRNPM	4670	P52272	0.0189553	0.0227076	0.0191679	0.0188567	0.0152467	0.354597
ABHD14B	84836	Q96IU4	0.00751605	0.000392327	0.000143511	0.000215829	0.000148662	-3.96047
PRDX1	5052	Q06830	0.113264	0.0990618	0.0793638	0.0876804	0.0764723	0.197736
GLOD4	51031	Q9HC38	0.0145129	0.0147051	0.0110373	0.010984	0.0146842	0.329141
FLNB	2317	O75369	0.046005	0.0415638	0.00426211	0.00529299	0.00394123	-2.69785
PGK1	5230	P00558	0.0385295	0.0439792	0.101206	0.0929635	0.1011	1.83942
HNRNPK	3190	P61978	0.0604776	0.063414	0.0424057	0.0423898	0.0395414	0.00517642
PHGDH	26227	O43175	0.0489049	0.0392299	0.0131906	0.0133291	0.013092	-1.15378
PDLIM5	10611	Q96HC4	0.0227146	0.0255017	0.0169047	0.0142161	0.014377	-0.083725
UBR4	23352	Q5T4S7	0.000973533	0.000430738	0.000412147	0.000682896	0.000330604	0.0217955
GFPT1	2673	Q06210	0.0149022	0.0150809	0.0117193	0.00655462	0.0100391	-0.0826798
PSMA1	5682	P25786	0.0492635	0.0491747	0.0542599	0.0687039	0.0591903	0.887868
ACACA	31	Q13085	0.00146413	0.000118871	0.000231296	0.000384877	5.5985e-05	-1.23579
GPI	2821	P06744	0.0275061	0.0225346	0.047688	0.0503467	0.0476033	1.54121
TPM4	7171	P67936	0.06041	0.0651624	0.0758265	0.107644	0.107592	1.21281
MYG1	60314	Q9HB07	0.0151179	0.0149569	0.0151213	0.0148756	0.0150861	0.58403
RAD50	10111	Q92878	0.00308272	0.00497723	0.000350093	0.000310722	0.000130382	-3.34866
CNPY3	10695	Q9BT09	0.00970659	0.00999508	0.00978047	0.0146178	0.0146221	0.985909
UNC13D	201294	Q70J99	0.00260453	0.000192278	7.41635e-08	0.000295328	0.000369231	-2.07315
HNRNPU	3192	Q00839	0.019044	0.0139781	0.0121297	0.0157334	0.0138462	0.336936
PIN4	5303	Q9Y237	0.0180298	0.000192219	0.0273209	0.0272283	0.0361016	2.31464
KPNA2	3838	P52292	0.0119744	0.012113	0.000352832	0.000173075	2.98994e-05	-5.43755
DYNC1H1	1778	Q14204	0.00837383	0.0083538	7.02854e-05	8.02744e-05	8.31012e-05	-6.16167
YWHAB	7529	P31946	0.0218706	0.0202204	0.0267592	0.0201647	0.020209	0.67351
CAD	790	P27708	0.00193243	0.000725393	7.48342e-05	0.000193961	0.000191216	-2.53051
S100P	6286	P25815	0.035676	0.0355926	0.082456	0.0827153	0.070799	1.72727
FAM114A1	92689	Q8IWE2	0.00610643	0.00628046	9.40392e-05	0.000315931	3.95742e-05	-4.78421
THOP1	7064	P52888	0.00864626	0.000305034	0.0131597	0.009967	0.0108294	1.9235
CPSF1	29894	Q10570	0.00105257	0.00206403	2.99582e-05	0.000213604	0.000214381	-2.76673
TMPO	7112	P42166	0.0111469	0.0132736	0.000362614	0.00014472	0.000342279	-4.84515
TMPO	7112	P42167	0.015993	0.0157024	0.000291526	7.9007e-05	0.000212078	-5.7656
EIF6	3692	P56537	0.0319294	0.0256691	0.000305635	0.0129327	4.50907e-05	-2.1164
ELAVL1	1994	Q15717	0.0128615	0.0127332	0.000247349	0.000360744	8.06064e-05	-5.21583
CBS	875	P35520	0.00959019	0.00967206	0.000137204	7.06604e-05	4.66516e-06	-6.50197
ARPC5	10092	O15511	0.0229416	0.0231708	0.0459858	0.0232047	0.0384193	1.22258
EWSR1	2130	Q01844	0.0213034	0.0216184	0.0320936	0.0319675	0.0286814	1.11152
CTSC	1075	P53634	0.0140741	0.0114569	0.020066	0.0115277	0.00860439	0.654884
BAX	581	Q07812	0.0156913	0.0232536	0.000392712	3.83711e-05	0.000106463	-6.1789
SEC31A	22872	O94979	0.0167582	0.0197452	0.000371931	0.000333854	0.00489904	-2.70329
UGDH	7358	O60701	0.0530011	0.0506586	0.0669138	0.0509731	0.0622621	0.797336
RPS7	6201	P62081	0.0187554	0.0251274	0.000191653	0.000356011	0.00028849	-5.71374
DDX5	1655	P17844	0.00564593	0.00643157	0.000135637	0.000121079	0.000310188	-4.41307
CCT8	10694	P50990	0.0464058	0.0397301	0.000298419	0.000327154	0.000324951	-6.50175
ESPN	83715	B1AK53	0.00273149	0.000179147	0.000140319	0.000259827	0.00501542	0.89578
LAD1	3898	O00515	0.0142752	0.00970399	0.0143868	0.0120511	0.0167075	0.847425
MAP4K4	9448	O95819	0.00138257	1.74642e-06	0.000184902	0.000128269	0.000385067	-0.987378
MATR3	9782	P43243	0.005472	0.00557689	8.17281e-05	0.000207604	2.23693e-05	-5.14759
PCBD1	5092	P61457	0.0329623	0.0220379	0.0763164	0.065451	0.0871954	2.0576
RPL10A	4736	P62906	0.0285824	0.028535	0.0170298	0.000215991	0.011576	-0.986768
EEF1G	1937	P26641	0.0379325	0.0290021	0.000363051	0.000193951	0.000278413	-6.32411
NUP50	10762	Q9UKX7	0.00824561	0.00816224	0.000165032	0.000228872	3.70118e-05	-5.25084
LASP1	3927	Q14847	0.0503133	0.0694507	0.0944667	0.0946675	0.1071	1.30655
STARD10	10809	Q9Y365	0.014125	0.0189068	6.23085e-05	0.000166876	0.000161436	-6.40195
NAP1L1	4673	P55209	0.0115383	0.0097303	0.000273005	4.7777e-05	5.5295e-05	-5.82155
SRP14	6727	P37108	0.00939207	0.0181609	0.0271499	0.0270985	0.0450355	1.84935
KARS1	3735	Q15046	0.0185789	0.0157675	4.58869e-05	0.000131014	0.000285769	-6.21403
WTAP	9589	Q15007	0.00741385	0.00738752	0.000355521	2.81638e-05	0.000392954	-4.25234
EIF3E	3646	P60228	0.0129985	0.00775509	0.000351317	0.000180658	0.000334035	-4.58283
LRRFIP1	9208	Q32MZ4	0.00590627	0.00388668	0.00945573	0.00764078	0.00773302	1.34224
EHD1	10938	Q9H4M9	0.0126258	0.0100604	4.88673e-05	0.000258897	0.000366387	-5.0726
MVD	4597	P53602	0.00783187	0.00408955	0.0155259	0.0156933	0.0196974	2.09458
EIF4A2	1974	Q14240	0.0266512	0.026997	0.000235098	1.03597e-06	0.000215652	-6.89175
CSNK2A1	1457	P68400	0.00385194	0.000258137	0.000320671	4.99796e-05	0.000214329	-2.8127
CAPZA1	829	P52907	0.0142044	0.0161336	3.48426e-05	0.000310772	0.000304828	-5.54356
PAH	5053	P00439	0.00774474	0.00764729	0.000274365	0.000100531	0.000345254	-4.41774
PARK7	11315	Q99497	0.0123238	0.0123738	0.0181199	0.0242212	0.0303071	1.55655
VPS4B	9525	O75351	0.0128343	0.0127244	0.000381351	0.000362242	1.56707e-05	-5.07307
GPD1	2819	P21695	0.00719406	0.000379059	0.000265164	0.000287298	0.000309615	-3.135
GCN1	10985	Q92616	0.00199915	0.00192827	0.000303449	4.63898e-05	0.000366673	-2.45452
HPRT1	3251	P00492	0.0157263	0.0160658	0.026574	0.0317445	0.0262149	1.41085
PEBP1	5037	P30086	0.163194	0.148357	0.29662	0.259567	0.311261	1.47731
MDH2	4191	P40926	0.0234779	0.0195794	0.0654859	0.0692542	0.0732945	2.27249
FGB	2244	P02675	0.00276255	0.000140354	8.51265e-05	7.93556e-05	0.000297929	-2.65025
ACTN4	81	O43707	0.0375293	0.0388357	0.00707736	0.00685276	0.00555837	-1.97029
EIF3CL	728689	B5ME19,Q99613	0.00650279	0.00797925	8.39749e-05	0.000372059	0.000242118	-4.37458
HEBP1	50865	Q9NRV9	0.0123827	0.000319663	0.000209159	4.7634e-06	0.000286704	-4.66522
RCN1	5954	Q15293	0.00801166	4.62603e-05	0.0237956	0.0237337	0.0277372	3.22353
WARS1	7453	P23381	0.00539435	0.00550261	2.84164e-05	9.1103e-06	0.000327336	-4.90043
AFDN	4301	P55196	0.000820165	0.00022845	5.41563e-05	0.000134402	0.00103144	0.218399
MCM7	4176	P33993	0.0154455	0.00886534	1.79461e-05	0.000162104	3.99514e-05	-6.78794
CSDE1	7812	O75534	0.00158889	0.000200169	7.38702e-05	0.000254053	9.65874e-05	-2.07533
RPS15A	6210	P62244	0.0276379	0.0276345	6.62906e-05	0.000386835	0.000177683	-6.45321
TLN1	7094	Q9Y490	0.00828405	0.010605	0.0001473	0.000307892	0.000313383	-4.61922
QARS1	5859	P47897	0.00786399	0.00960959	0.000261318	0.000360195	0.000327003	-4.20336
EIF5A	1984	P63241,Q6IS14	0.0365959	0.0363215	0.0728523	0.0799239	0.0871688	1.71837
FAU	2197	P62861	0.0911267	0.0761065	0.0760334	0.0910946	0.106183	0.708681
PGM1	5236	P36871	0.0282284	0.0220901	0.0197791	0.0198658	0.0239407	0.337613
PDIA6	10130	Q15084	0.0375347	0.0406015	0.0188188	0.0248528	0.0156074	-0.398469
TCP1	6950	P17987	0.0143926	0.0120371	6.80296e-06	0.000162402	4.04714e-05	-6.97785
CARS1	833	P49589	0.00361015	0.00691276	0.000239227	9.55595e-05	0.000147677	-4.44697
RDX	5962	P35241	0.0115887	0.00921792	0.0126054	0.0128864	0.0173442	1.04178
GLRX3	10539	O76003	0.00704535	0.0102278	5.73176e-05	0.00026224	0.000314761	-4.76718
PDZK1	5174	Q5T2W1	0.00898018	0.0113845	5.73567e-05	0.000248885	0.000279976	-5.11848
SUCLG2	8801	Q96I99	0.00875294	0.00901543	0.0382966	0.0381658	0.0323073	2.61389
AGMAT	79814	Q9BSE5	0.0104996	0.0153653	0.0303802	0.0352723	0.0304217	1.89316
EIF4A1	1973	P60842	0.0486662	0.0458002	0.000275355	0.000137751	6.22228e-06	-7.81558
MAN2B1	4125	O00754	0.00292204	0.00162019	0.0065358	0.00274812	0.00428608	1.57895
EIF2S3	1968	P41091	0.0084214	0.00848176	0.000213906	0.00024343	0.000214325	-4.65342
TPD52L2	7165	O43399	0.0390851	0.0280432	0.0445059	0.0281143	0.0335772	0.661755
PRDX5	25824	P30044	0.0161343	0.0212863	0.0371284	0.0369273	0.047723	1.70236
PEPD	5184	P12955	0.0112839	0.0193915	0.0166999	0.0164461	0.0164051	0.691834
PARP1	142	P09874	0.0162185	0.0134589	7.59653e-05	0.000376747	0.000372529	-5.16841
UBA1	7317	P22314	0.0234481	0.0246495	0.001344	0.0012292	0.000392028	-4.01975
PPA1	5464	Q15181	0.0238312	0.0279411	0.0435837	0.0453009	0.0374969	1.28753
COPA	1314	P53621	0.0114138	0.0137159	0.000169863	4.43394e-05	0.000262295	-5.72078
RPS19	6223	P39019	0.0511819	0.0765568	0.0766294	0.0678601	0.0595157	0.675411
VCL	7414	P18206	0.0164975	0.01728	0.000108175	0.000210087	0.000226257	-5.95494
P4HA1	5033	P13674	0.0277154	0.0226128	0.0103774	0.0102966	0.00524904	-0.957131
HSD17B4	3295	P51659	0.0105683	0.0107723	4.44429e-05	0.000252458	6.32274e-05	-5.88895
SKP1	6500	P63208	0.0210508	0.000321356	0.0418648	0.0487074	0.0556012	2.77388
BLVRB	645	P30043	0.0109519	0.000236732	9.82699e-05	0.000101559	1.9732e-05	-5.67126
SRM	6723	P19623	0.0122942	0.016566	0.000332287	5.20164e-05	0.000284018	-5.4324
CPQ	10404	Q9Y646	0.006339	0.000289313	0.00657549	2.03177e-06	0.000120249	0.0150392
ZCCHC3	85364	Q9NUD5	0.0110837	0.010881	0.00025242	0.000335954	0.000114111	-4.96658
EIF4G1	1981	Q04637	0.0116253	0.012991	0.000392912	7.645e-05	0.00158569	-3.58236
FKBP4	2288	Q02790	0.0203392	0.0075766	0.00284642	2.84598e-05	0.00016381	-3.19956
FUS	2521	P35637	0.0430197	0.0385253	0.0427859	0.0601347	0.0557014	0.959924
SF3B1	23451	O75533	0.0121616	0.00923196	7.27213e-06	9.28583e-05	0.000168381	-6.31605
BAG6	7917	P46379	0.0114341	0.00926924	8.8866e-05	4.3982e-06	0.000369798	-5.48251
P4HB	5034	P07237	0.104035	0.11611	0.176486	0.181376	0.178972	1.28603
RPS6KA3	6197	P51812	0.00544111	0.00724625	8.91619e-05	3.5169e-05	0.000165922	-5.44994
CAPZA2	830	P47755	0.00626155	0.000352073	0.000188318	4.0131e-05	0.000395511	-3.40592
RNPEP	6051	Q9H4A4	0.0136755	0.0177586	0.020372	0.0200276	0.020244	0.948025
MCM6	4175	Q14566	0.00161849	0.00453372	0.000376183	0.000381313	0.000110147	-2.82593
TXNDC17	84817	Q9BRA2	0.0275686	0.0276123	0.0638133	0.0547279	0.0636293	1.72305
UCHL5	51377	Q9Y5K5	0.0118838	0.00776265	7.99425e-05	0.000361927	0.000173447	-4.99679
SFPQ	6421	P23246	0.0124655	0.0102048	0.0123975	0.00757592	0.0101118	0.408256
TST	7263	Q16762	0.00872115	0.000193311	0.051903	0.0475839	0.0476429	4.0448
PFKL	5211	P17858	0.0128264	0.0112036	9.92795e-05	0.00039777	0.000238671	-5.02954
SEC23A	10484	Q15436	0.00852258	0.00841428	0.000336004	0.000161327	0.000239269	-4.52314
PSMD11	5717	O00231	0.0164995	0.0164578	0.00038357	0.000372622	4.2117e-05	-5.36751
CCDC86	79080	Q9H6F5	0.0119848	3.31769e-05	0.000264614	7.61958e-05	0.000338194	-4.14563
BLVRA	644	P53004	0.0137578	0.0136019	0.000185232	0.000280432	7.88261e-06	-5.8524
PRPF8	10594	Q6P2Q9	0.0019431	0.00163828	0.000312728	0.000193979	2.53761e-05	-2.75079
SAFB	6294	Q15424	0.0114003	0.000209462	0.00830372	0.00970125	0.00835132	1.18281
HSPA8	3312	P11142	0.0775179	0.0736622	0.103518	0.0972752	0.0832187	0.909682
RPS14	6208	P62263	0.106057	0.0941721	0.000210547	0.000252896	0.000289096	-8.05567
CCT7	10574	Q99832	0.0157913	0.0180532	5.26102e-06	6.35814e-05	0.000156827	-7.22857
RACK1	10399	P63244	0.0350455	0.0244064	0.0348449	0.0176244	0.0351702	0.559857
PLPBP	11212	O94903	0.0144851	0.0188637	6.12724e-05	0.000326256	0.000324306	-5.54995
STAT1	6772	P42224	0.00908661	0.00734113	0.000313527	0.000247386	0.000262406	-4.31854
ANXA4	307	P09525	0.0733941	0.0697673	0.0809584	0.0806144	0.0845213	0.781567
LRPPRC	10128	P42704	0.00445621	0.00277186	0.000256898	0.000182646	0.000287094	-3.3143
RPLP0	6175	P05388,Q8NHW5	0.0340379	0.0144405	0.000174569	0.000116769	0.00014953	-6.78085
HEXA	3073	P06865	0.0060099	0.0123219	0.0331658	0.0299971	0.0329968	2.39108
CST3	1471	P01034	0.00795591	0.000168538	0.0383174	0.0307324	0.0229422	3.50117
ARPP19	10776	P56211	0.0640094	0.0534792	0.0959418	0.0958851	0.085227	1.23765
RPL12	6136	P30050	0.0214411	0.021521	0.0287972	0.0216574	0.0357117	1.00406
PPIB	5479	P23284	0.125729	0.120338	0.224239	0.213282	0.213107	1.40278
AP1B1	162	Q10567	0.0019503	6.20514e-05	5.82227e-05	0.000294124	0.00039031	-1.43811
GSS	2937	P48637	0.0140432	0.0056703	0.016444	0.0194448	0.0137776	1.33309
STAT3	6774	P40763	0.00348562	0.00349384	0.000201747	5.32526e-05	0.000111846	-4.24987
CTNNA1	1495	P35221	0.00271582	0.000357597	0.000383551	0.000362535	0.00020673	-1.68957
RPS28	6234	P62857	0.0360266	0.000256217	0.071798	0.0538317	0.0537611	2.30575
TP53BP1	7158	Q12888	0.00142372	0.000310427	0.000347516	0.00224389	0.000222361	0.698278
TBCA	6902	O75347	0.106033	0.129782	0.141515	0.12962	0.141299	0.806509
MPST	4357	P25325	0.00909793	0.0138762	0.0407717	0.0361396	0.0317133	2.24127
MOV10	4343	Q9HCE1	0.00515711	0.00506482	0.000266357	0.000318451	0.000228736	-3.6513
PAICS	10606	P22234	0.0492145	0.0394707	0.00995942	0.00992334	7.07678e-05	-2.15205
CNPY2	10330	Q9Y2B0	0.0187698	0.000189083	0.0188868	0.0251722	0.0187528	1.72816
PABPC1	26986	P11940	0.0354013	0.03841	2.91979e-05	0.0241393	0.0280081	-0.50044
PSMA3	5684	P25788	0.0348516	0.0234112	0.0408549	0.0523528	0.0406242	1.19977
NPEPPS	9520	P55786	0.0322843	0.0340391	0.0565609	0.0515448	0.0580883	1.32528
ARPC2	10109	O15144	0.0135965	0.0133842	0.000106264	0.000235946	0.000299646	-5.39353
EIF5	1983	P55010	0.00641026	0.000326612	9.89177e-06	0.000187508	0.000243859	-3.93238
DBI	1622	P07108	0.202972	0.148706	0.378566	0.365225	0.311113	1.58479
CAPRIN1	4076	Q14444	0.00399577	2.55441e-05	0.0112116	0.0111087	0.0183869	3.33955
STIP1	10963	P31948	0.0189743	0.0235872	0.0472916	0.0449807	0.0424648	1.66253
MCM5	4174	P33992	0.00343228	0.00360095	0.000258682	0.000250496	0.000200695	-3.30855
HNRNPF	3185	P52597	0.00790471	0.0118997	0.00409736	0.00417738	0.0121182	0.0422514
MKI67	4288	P46013	0.000860798	6.11292e-05	0.00036933	0.000392736	0.000298894	0.202645
COPS8	10920	Q99627	0.0197454	0.0260134	7.88986e-05	9.99348e-05	0.000381066	-6.35273
SPTAN1	6709	Q13813	0.0160874	0.0151346	0.0243681	0.0240552	0.0242766	1.21939
NSFL1C	55968	Q9UNZ2	0.0274586	0.0208695	0.0275261	0.023918	0.0307586	0.766324
FASN	2194	P49327	0.0342641	0.0328615	3.68301e-05	0.000184197	0.000624482	-6.3109
RSL1D1	26156	O76021	0.00799075	0.00811753	0.000167973	0.000108183	0.00026731	-4.88947
G6PD	2539	P11413	0.0132825	0.013226	8.46685e-05	0.000302736	0.000311863	-5.24447
PDIA5	10954	Q14554	0.0105878	0.00567478	0.000143646	0.000104971	0.000103482	-5.52944
ACTN1	87	P12814	0.024549	0.0299254	0.000399438	0.000354425	0.00281988	-3.93007
SPAG7	9552	O75391	0.00567706	0.000310783	1.13254e-05	0.0111788	0.000107381	0.915899
NAA10	8260	P41227	0.014601	0.00970035	0.000197814	4.70933e-06	0.000184166	-5.97372
PSMD14	10213	O00487	0.0190204	0.000345996	0.000138793	4.44785e-05	0.000228996	-5.55383
RPL27	6155	P61353	0.117778	0.127703	0.0392778	0.0295255	0.0297441	-1.31672
DCTPP1	79077	Q9H773	0.0266386	0.0264009	0.0264644	0.0199887	0.0197111	0.318983
GAPDH	2597	P04406	0.102889	0.080051	0.251237	0.213185	0.21707	1.89733
NEU1	4758	Q99519	0.0153379	0.0191008	0.0229311	0.0193844	0.0154225	0.745491
RPL22	6146	P35268	0.0877325	0.0875906	0.0389988	0.0583936	0.0681999	-0.0823802
HSPA4	3308	P34932	0.0130202	0.0130121	0.0257521	0.02015	0.0231992	1.40841
PSPC1	55269	Q8WXF1	0.0120283	0.0119729	0.000241501	0.000131545	0.000213515	-5.35468
APEH	327	P13798	0.00221742	0.00402796	0.0159184	0.0141733	0.0159999	2.88364
TKFC	26007	Q3LXA3	0.0276025	0.0230752	1.58558e-05	0.000254828	0.000288448	-6.50202
CCT4	10575	P50991	0.0191348	0.0236337	0.000271074	0.000279838	0.000116405	-6.00203
DDT	1652	A6NHG4,P30046	0.0141442	0.000213846	0.00032632	0.000359109	0.000228649	-3.9734
RPL11	6135	P62913	0.0137033	9.77697e-05	0.000324433	0.0207042	0.00029134	0.627427
TUBA1B	10376	P68363,Q71U36,Q9BQE3	0.0979636	0.0895453	0.0675361	0.0641252	1.88989e-05	-0.50992
PRKCSH	5589	P14314	0.0402707	0.029326	0.0327531	0.040078	0.0292156	0.552139
RARS1	5917	P54136	0.0119313	0.0139336	0.000383864	0.000393766	0.000393586	-4.46492
EEF2	1938	P13639	0.0432608	0.0476171	0.067012	0.0640524	0.0759727	1.18789
HEBP2	23593	Q9Y5Z4	0.0214413	0.0145815	0.000142749	0.021669	0.0214	0.262513
YBX1	4904	P67809	0.0266964	0.0355946	0.0333756	0.0290338	0.0288791	0.551409
CTPS1	1503	P17812	0.00811425	6.75294e-05	5.02772e-05	0.000305176	7.36604e-05	-4.25298
OLA1	29789	Q9NTK5	0.0116899	0.020378	0.000381755	0.000332183	0.000343346	-4.92269
SERPINH1	871	P50454	0.00569805	0.00842369	0.008391	0.00849186	0.00577447	0.68206
EPS15L1	58513	Q9UBC2	0.0032738	0.00485416	0.000165052	0.000202732	0.000198948	-3.84215
AKR1B10	57016	O60218	0.0180877	0.0109744	0.0432773	0.039757	0.050445	2.19941
KIF5B	3799	P33176	0.0148999	0.0124505	0.000263834	0.00021511	0.000152626	-5.43647
ALDH18A1	5832	P54886	0.00738651	0.0108624	6.24527e-05	0.000129523	0.000103358	-5.94932
SEC24C	9632	P53992	0.00492039	0.00529281	0.000399009	0.000120612	0.00016728	-3.89419
PSMC5	5705	P62195	0.014437	0.0115087	0.000220377	2.46565e-05	0.000367176	-5.40532
PGD	5226	P52209	0.0388065	0.0278865	0.0419657	0.050131	0.0391713	0.976907
PYGB	5834	P11216	0.00301984	0.00566812	0.014046	0.0124619	0.0116064	2.13324
ACTR2	10097	P61160	0.0276796	0.0200456	0.0198402	0.0121164	0.0158689	0.00303031
DNAJC8	22826	O75937	0.0151425	0.0200413	0.0103719	0.030087	0.0252645	0.901495
VPS26A	9559	O75436	0.00712827	0.0107459	0.0142943	0.0216562	0.0215278	1.68514
PCK2	5106	Q16822	0.00855148	0.00640096	0.0108426	0.0107641	0.0128024	1.20241
HNRNPA2B1	3181	P22626	0.0463221	0.061417	0.0690832	0.0651326	0.0594093	0.845724
ECH1	1891	Q13011	0.0105531	0.0140988	0.0276507	0.0208985	0.0310107	1.69034
EEF1B2	1933	P24534	0.0120152	0.0240245	0.0417994	0.041511	0.041554	1.7927
AHCY	191	P23526	0.0454438	0.0605805	0.079213	0.0871833	0.0984791	1.32092
HSPA5	3309	P11021	0.115146	0.105998	0.302651	0.269393	0.275745	1.93872
WDR1	9948	O75083	0.0106191	0.00856765	0.0291098	0.0249901	0.0249244	2.04219
G3BP1	10146	Q13283	0.0232394	0.0214137	0.000299677	7.85869e-05	7.24848e-05	-6.63029
PCBP1	5093	Q15365	0.0189386	0.0278698	0.000223384	0.00699341	0.0105367	-1.39866
RPS16	6217	P62249	0.0681275	0.0680722	1.08682e-06	9.88989e-05	8.38504e-05	-9.53309
RPS3A	6189	P61247	0.0610513	0.0471871	0.00035677	0.000141519	0.00476446	-4.36225
PSMC4	5704	P43686	0.0187193	0.0188113	0.000220155	5.91768e-05	9.63872e-07	-7.06497
IPO5	3843	O00410	0.00268759	0.00416205	0.000390769	2.33112e-05	0.000170403	-3.55079
HADHA	3030	P40939	0.00180385	0.00331612	0.00173355	0.000106445	9.24989e-06	-1.4692
EIF4A3	9775	P38919	0.0162474	0.0150881	0.0143877	0.0141075	0.017055	0.53966
GRPEL1	80273	Q9HAV7	0.0163878	0.0218104	0.0434973	0.0380899	0.0327082	1.58119
PRPF19	27339	Q9UMS4	0.0255595	0.019094	2.20347e-05	9.94524e-05	0.000275938	-6.81195
DNAJA1	3301	P31689	0.0120651	0.000177235	4.33341e-05	1.18456e-05	0.000236634	-5.39069
ACP1	52	P24666	0.0798434	0.0798531	0.101623	0.0942724	0.0870697	0.825293
MCM3	4172	P25205	0.0107148	0.015324	0.000244293	7.69247e-05	4.68779e-05	-6.14444
ALDH1B1	219	P30837	0.00315046	0.000309019	0.0512627	0.0481455	0.0482311	5.41538
CUTA	51596	O60888	0.00797921	0.000176763	0.0236288	0.0316744	0.0239341	3.28025
GDI2	2665	P50395	0.0412362	0.0464556	0.0464248	0.0389756	0.0529536	0.657849
SART3	9733	Q15020	0.00568161	0.0043587	0.00037757	0.00012281	1.51405e-05	-4.28363
USP7	7874	Q93009	0.00250314	0.00237298	0.000234995	0.000218371	0.000186267	-2.93042
RCC1	1104	P18754	0.00947205	0.000210647	0.00308707	0.0122775	0.00611499	1.14948
KPNA6	23633	O60684	0.00331295	0.000124949	0.000363135	0.000324041	9.73241e-05	-2.13168
CPNE3	8895	O75131	0.00613921	0.0177824	5.37604e-05	0.000151491	0.000183876	-5.94193
RPS18	6222	P62269	0.0342697	0.0516982	0.000246731	0.000328238	0.000124002	-6.94242
FKBP10	60681	Q96AY3	0.00680566	0.00872183	1.1474e-05	5.49513e-05	0.000330736	-5.28896
SPTBN1	6711	Q01082	0.0177834	0.0166213	0.0117599	0.00909593	0.0117737	-0.0764269
RTCB	51493	Q9Y3I0	0.0173554	0.0142539	0.000381025	0.000140512	0.000321124	-5.22925
SULT2A1	6822	Q06520	0.000167721	0.0122269	7.21461e-05	0.00012365	0.000314837	-4.60129
PKM	5315	P14618	0.0365104	0.0390028	0.0229728	0.0229851	0.0253007	-0.0836648
PRRC2C	23215	Q9Y520	0.00121277	0.000210138	0.00087507	0.00136867	0.0009002	1.14373
YARS1	8565	P54577	0.0178945	0.0155227	0.000324861	0.000370663	0.000235257	-5.166
DPYSL2	1808	Q16555	0.0255552	0.0254308	0.0255438	0.0275639	0.032143	0.741611
CNN3	1266	Q15417	0.0141531	0.0234207	0.014209	0.0141078	0.000362024	-0.389739
ACLY	47	P53396	0.00969535	0.0122072	0.000264712	0.000313803	8.20207e-05	-5.05132
PEG10	23089	Q86TG7	0.0378982	0.0272058	0.00423506	0.00630083	0.0044153	-2.12249
NUDC	10726	Q9Y266	0.061428	0.054343	0.00730529	2.09218e-05	0.0036726	-3.39585
ALDOA	226	P04075	0.0553964	0.0584038	0.113571	0.10128	0.116963	1.54387
PRMT5	10419	O14744	0.00447627	0.000109687	9.59578e-05	0.000289694	0.000123331	-3.17153
DDX6	1656	P26196	0.00956089	0.00964778	0.000218739	0.000147871	0.000309068	-4.82928
PDCD6IP	10015	Q8WUM4	0.0127053	0.0109736	0.000309661	0.000245602	0.000343276	-4.71988
ARPC1B	10095	O15143	0.0107564	0.0106105	0.00039828	0.000388137	0.000329422	-4.25918
HDLBP	3069	Q00341	0.0130324	0.0142498	0.000282169	0.000352157	0.000382434	-4.74591
CALU	813	O43852	0.0182591	0.0182716	0.0584754	0.0548314	0.0477962	2.1408
PTRHD1	391356	Q6GMV3	0.0245533	0.0242267	0.000165472	0.0324165	0.0324662	0.415218
MSH6	2956	P52701	0.00280708	0.00212965	0.000232014	0.000211978	2.94011e-05	-3.38245
ACOT7	11332	O00154	0.0174156	0.0176782	3.5688e-06	0.00023569	0.000301908	-6.019
PRMT1	3276	Q99873	0.0107864	0.00714676	1.15481e-05	5.70122e-05	4.20829e-05	-7.34057
GORASP2	26003	Q9H8Y8	0.0151366	0.0204591	0.0152532	0.0153173	0.0103298	0.200415
NDRG1	10397	Q92597	0.00986431	0.00994675	3.61791e-05	0.000180127	0.000219079	-5.50787
DYNC1LI1	51143	Q9Y6G9	0.00736299	0.00510361	3.14058e-05	0.000375813	0.000246173	-4.25398
DDX17	10521	Q92841	0.0185727	0.0148361	5.36564e-05	8.11065e-05	0.000134925	-6.9528
ALDH9A1	223	P49189	0.0117393	0.0114447	0.0286031	0.0256434	0.0259996	1.7913
AHNAK	79026	Q09666	0.00629296	0.00578454	0.0275571	0.0257507	0.0246966	2.69123
PLOD2	5352	O00469	0.00562724	0.00583247	0.0218806	0.0217581	0.0216529	2.51033
CFL2	1073	Q9Y281	0.0291623	0.0397027	0.0397281	0.0506429	0.0471896	0.998225
TALDO1	6888	P37837	0.0293026	0.0338861	0.0436226	0.0486097	0.0630281	1.29695
CLTC	1213	Q00610	0.0109055	0.0130517	3.77933e-05	0.000100373	0.000229652	-6.02533
NME2	4831	P22392	0.164519	0.0673461	0.0898127	0.111953	0.119618	0.471008
EIF1B	10289	O60739,P41567	0.0312466	0.0515067	0.0309901	0.0312207	0.0310151	0.171915
HMGB1	3146	P09429	0.107216	0.131064	0.0952478	0.125331	0.125182	0.537121
MYDGF	56005	Q969H8	0.047728	0.0635212	0.0638128	0.0638892	0.111171	1.10245
MAPRE1	22919	Q15691	0.0168653	0.0209517	0.00864697	0.0127837	0.00854518	-0.335233
GALM	130589	Q96C23	0.0284287	0.0364903	0.0444692	0.0484745	0.0403999	1.03844
PSMD7	5713	P51665	0.0109935	0.0109431	0.000291119	0.000207797	0.000374735	-4.65014
HINT1	3094	P49773	0.0534158	0.000245767	0.000189208	0.00029605	0.000228834	-6.23164
TJP1	7082	Q07157	0.000809598	0.00113509	0.000110265	0.000231341	5.17922e-05	-2.30548
ABCF1	23	Q8NE71	0.00790195	0.00806298	0.000280977	0.000157458	1.15666e-05	-5.14884
PDLIM1	9124	O00151	0.0528654	0.0602539	0.0526723	0.0527987	0.0490394	0.449858
KHSRP	8570	Q92945	0.0329416	0.0328843	0.0472317	0.041086	0.0391678	0.953606
ITIH2	3698	P19823	0.00488065	0.00339448	2.83732e-05	2.65627e-05	8.73016e-05	-5.86241
MIF	4282	P14174	0.129979	0.0926673	0.222465	0.129968	0.240791	1.41382
PNP	4860	P00491	0.0118233	0.00775842	0.038334	0.0308918	0.0310889	2.35696
CCT5	22948	P48643	0.0232676	0.0231691	6.57258e-05	0.000118584	8.79856e-05	-7.41395
TSN	7247	Q15631	0.0102248	0.0101001	0.000373206	4.77505e-05	0.000252259	-4.91604
KLC4	89953	Q9NSK0	0.00751202	0.00922888	0.000258452	8.95355e-05	0.000369358	-4.54457
CDC37	11140	Q16543	0.00991631	0.00675719	0.000382607	1.55276e-05	5.27566e-05	-5.20863
GTF3C1	2975	Q12789	0.000742434	0.000213338	0.000292004	0.00036048	2.87705e-05	-0.488473
PSMA4	5685	P25789	0.0105767	0.0208835	0.0207157	0.02588	0.0311183	1.30465
CAPZB	832	P47756	0.0255253	0.0256035	0.000204324	0.000152312	6.33139e-05	-6.92778
HDAC1	3065	Q13547	0.00552876	7.9837e-05	0.000202642	9.4975e-05	0.00010107	-3.81431
DDB2	1643	Q92466	0.00605411	0.00630193	0.00902012	0.0122631	0.0152185	1.56275
DSP	1832	P15924	0.00135812	0.00173182	0.0011726	0.000783812	0.000561801	-0.295173
PPP1R7	5510	Q15435	0.00980517	0.00663113	0.000326803	0.000286706	7.6868e-05	-4.57336
LAP3	51056	P28838	0.0206479	0.0206093	0.0459469	0.0430212	0.0406948	1.65205
PAPSS1	9061	O43252	0.00868583	0.00412943	0.000193646	0.000233287	0.000231841	-4.28194
VIL1	7429	P09327	0.0403654	0.0402279	0.000375038	1.58637e-05	0.000188851	-7.11908
CD2AP	23607	Q9Y5K6	0.00214639	1.75102e-05	0.0138037	0.00998667	0.00992371	3.96164
PHPT1	29085	Q9NRX4	0.0632096	0.0542077	0.108235	0.117219	0.0991708	1.46713
HSP90B1	7184	P14625	0.0581356	0.0533333	0.0322195	0.0250319	0.0234741	-0.465544
BOLA2B	654483	Q9H3K6	0.0536549	0.0267969	0.0402011	0.0270584	0.0536689	0.587956
DYNC1I2	1781	Q13409	0.00838864	0.00852458	0.000282399	0.000259279	0.000396947	-4.17146
DDX21	9188	Q9NR30	0.00506316	0.00196426	0.000329134	9.7487e-05	0.000248886	-3.37895
KRT8	3856	P05787	0.0992417	0.0805427	0.100489	0.0986079	0.0979125	0.72424
KTN1	3895	Q86UP2	0.00128529	0.00127315	0.00909777	0.0100621	0.00932788	3.47701
ACO2	50	Q99798	0.0112786	0.0112962	0.0384571	0.0349362	0.040539	2.33539
CCAR2	57805	Q8N163	0.0132461	0.0133469	0.000388377	7.98104e-05	0.000277998	-5.15537
HMGCS1	3157	Q01581	0.0143641	0.0198331	0.000338576	8.34468e-05	0.00019221	-5.79895
ACBD3	64746	Q9H3P7	0.0153648	0.0122772	0.000187385	0.000346975	0.000263688	-5.11424
RAB14	51552	P61106	0.00527407	0.000378263	0.000200752	5.09758e-05	0.0002001	-3.645
RPS13	6207	P62277	0.00867712	0.0338943	0.000111543	0.000192428	0.000327965	-6.07396
PLS1	5357	Q14651	0.00567622	3.07985e-07	0.000280357	8.24029e-06	0.000180998	-3.59552
IDH1	3417	O75874	0.0604792	0.0392057	0.0721767	0.09049	0.0724552	1.23796
ANXA7	310	P20073	0.00404127	0.00394209	0.000166499	0.000387888	0.000316464	-3.1965
LANCL1	10314	O43813	0.0106293	0.0208819	0.0172166	0.0173567	0.0174674	0.723772
AGT	183	P01019	0.0113407	0.000359926	0.018869	0.00771515	0.0149068	1.82621
MARS1	4141	P56192	0.00537713	0.003463	1.07982e-05	0.000354739	0.000275814	-3.78488
DDX42	11325	Q86XP3	0.00465422	0.00593841	8.52603e-05	0.000247514	0.000339177	-3.97856
XRCC6	2547	P12956	0.0671316	0.0500818	0.000331822	0.000245648	0.000368059	-6.9538
RPL23A	6147	P62750	0.0857448	0.0940531	0.0342082	0.042786	0.0514254	-0.48551
PSMB1	5689	P20618	0.00963675	0.0144645	0.0141964	0.0189552	0.0236792	1.23756
LIG1	3978	P18858	0.00479575	0.00300396	0.000314085	2.75715e-05	0.000375653	-3.44275
TPM3	7170	P06753	0.033932	0.0401457	0.0882385	0.105453	0.0882688	1.92838
ACAT1	38	P24752	0.00575121	0.000353498	0.0232574	0.029009	0.0261583	3.68332
PDIA3	2923	P30101	0.059415	0.0692927	0.157977	0.155446	0.15055	1.84994
EIF3A	8661	Q14152	0.00696661	0.010571	0.000255944	0.000129856	2.66097e-05	-5.41023
EIF4G2	1982	P78344	0.00166925	7.86739e-06	0.000240431	0.000160245	0.000304066	-1.25081
SEPTIN2	4735	Q15019	0.0147846	0.0145338	0.000171673	0.000395389	0.000288998	-5.09795
RPL21	6144	P46778	0.0410377	0.0408096	5.6037e-05	5.34518e-05	4.65171e-05	-9.03519
ACADSB	36	P45954	0.0095391	0.00329361	0.0283513	0.0281862	0.0248077	2.66423
SGTA	6449	O43765	0.0199737	0.0201884	0.0268052	0.000368549	0.0267646	0.425477
KRT10	3858	P13645	0.0240845	0.0268884	0.0267012	0.0349754	0.0268762	0.796808
PSMD2	5708	Q13200	0.00857205	0.00865034	2.9907e-05	0.000338712	0.000161004	-5.02318
RPS17	6218	P08708	0.00958319	0.0275231	0.000317316	0.000153762	0.000333731	-5.52687
PPIL1	51645	Q9Y3C6	0.0258271	0.025966	0.0259724	0.042855	0.034585	0.997578
NMT1	4836	P30419	0.00612442	0.00885548	0.000347815	0.00884981	0.00887249	0.270578
CMPK1	51727	P30085	0.0181916	0.0120603	0.0240169	0.0298424	0.0298731	1.46876
MDH1	4190	P40925	0.0272215	0.0225618	0.0360434	0.0450431	0.0360676	1.23467
SNTB1	6641	Q13884	0.0048769	0.00487658	0.0001577	0.00239712	2.84141e-05	-1.91674
MTREX	23517	P42285	0.00156281	0.000177309	0.000256502	0.000256558	0.000152389	-1.38679
SARS1	6301	P49591	0.00758163	0.00530434	0.0101098	0.0101398	0.00765209	1.11455
DNPEP	23549	Q9ULA0	0.0133198	0.0161928	0.029304	0.029459	0.0268279	1.53612
CLIC1	1192	O00299	0.0233644	0.0235957	0.0512194	0.0374175	0.0375895	1.42651
PDIA4	9601	P13667	0.0570828	0.0520218	0.104652	0.0928715	0.0767013	1.32965
PRDX3	10935	P30048	0.0196378	0.0245113	0.0441743	0.0488127	0.0440228	1.63382
PPM1G	5496	O15355	0.0155593	0.0126539	0.000116955	0.000353258	0.000136496	-5.53923
SF3A3	10946	Q12874	0.00771441	0.0127067	0.000222024	8.00617e-05	0.000266113	-5.16752
SNRNP70	6625	P08621	0.0139134	0.0139279	0.0310549	0.0278665	0.0312937	1.69614
NUMA1	4926	Q14980	0.00400916	0.00410658	0.00118849	0.000303344	0.00234296	-1.08157
PSMD12	5718	O00232	0.0155176	0.0156387	0.000287174	0.000199967	0.000314892	-5.27972
TTLL12	23170	Q14166	0.00562014	0.00365855	0.000387418	2.46957e-05	0.000279087	-3.74675
PFN1	5216	P07737	0.0960667	0.0883906	0.160291	0.128198	0.144172	1.22995
CTNNB1	1499	P35222	0.00730359	0.00944163	0.000229984	0.000357379	0.000183988	-4.44022
COPG1	22820	Q9Y678	0.00450592	0.00583108	0.000292198	6.55622e-05	0.000277038	-4.02538
QDPR	5860	P09417	0.00901606	3.45571e-05	0.0136658	0.0183242	0.0182515	2.47279
SLIRP	81892	Q9GZT3	0.0645562	0.0753108	0.0541932	0.043132	0.0433985	0.00881027
HNRNPL	3191	P14866	0.0221794	0.0189292	1.65875e-05	0.000340381	8.41828e-05	-6.54202
PSME3	10197	P61289	0.0278456	0.0220034	0.00024576	0.000314066	9.01458e-05	-6.26105
PGM3	5238	O95394	0.00485283	0.00747012	6.10297e-05	3.18411e-05	0.000393297	-4.66375
VAV2	7410	P52735	0.00163735	0.000100712	0.000202916	1.11945e-05	0.000140305	-2.29396
CSTB	1476	P04080	0.0797654	0.0911011	0.113631	0.102525	0.0909917	0.846059
APRT	353	P07741	0.0628264	0.0566557	0.0377707	0.0378812	0.044042	0.00255581
PSPH	5723	P78330	0.0306788	0.0205066	0.000218659	0.000386863	0.000128961	-6.12286
SRSF7	6432	Q16629	0.0286101	0.0286226	0.0512009	0.0512461	0.0570686	1.47879
RPL4	6124	P36578	0.032651	0.0270904	0.0119695	0.014892	0.0181969	-0.406935
MTHFD1	4522	P11586	0.0165405	0.0176716	0.0103945	0.0104315	0.0119202	-0.0631787
RUVBL1	8607	Q9Y265	0.0120841	0.0149607	0.000268838	0.000189333	0.000339893	-5.0827
RBM17	84991	Q96I25	0.00336352	0.000287328	0.000282554	0.000260124	0.000374523	-1.99292
COLGALT1	79709	Q8NBJ5	0.00427998	0.00876387	8.85438e-06	0.00010644	9.91191e-06	-6.70291
AARS1	16	P49588	0.0154636	0.0205644	0.000390288	0.00260921	0.000261112	-3.46591
LYPLA2	11313	O95372	0.0116894	0.000244452	0.000314456	0.000229471	0.000298388	-3.82455
RANBP2	5903	P49792	0.00203657	0.00231879	0.000340999	0.000379895	0.000143266	-2.33342
SUMF2	25870	Q8NBJ7	0.00465338	2.11647e-05	0.00931181	0.0181801	0.0182792	3.29154
TXN	7295	P10599	0.0426382	0.0322818	0.0851359	0.0748874	0.063996	1.5802
MIX23	131076	Q4VC31	0.032804	0.0328967	0.0822412	0.0576377	0.0739783	1.70267
DDAH1	23576	O94760	0.032725	0.0423141	0.0468574	0.0515248	0.0517415	1.00044
UROD	7389	P06132	0.00699062	0.00693092	0.000341516	0.000202891	0.000147986	-4.32958
AKR1C2	1646	P52895	0.0559806	0.0473151	0.0261656	0.0177995	0.0282998	-0.515413
SCP2	6342	P22307	0.0128088	0.0105694	0.0208652	0.0181087	0.0156899	1.22542
LMO7	4008	Q8WWI1	0.00242253	0.00249228	8.54942e-05	0.000809522	0.00174512	-0.896525
MYH10	4628	P35580	0.00409648	0.00262736	0.00521974	0.00580839	0.00712414	1.43279
PSMA6	5687	P60900	0.0209024	0.0211728	0.0348982	0.0350672	0.0418393	1.40994
UTP20	27340	O75691	1.74197e-05	0.0011367	0.000821591	0.000774363	0.000506907	0.865557
RPLP2	6181	P05387	0.140968	0.112952	0.197349	0.155249	0.140889	0.958643
BUB3	9184	O43684	0.0184469	0.0138984	0.0186907	0.0185824	0.0186437	0.789724
HYOU1	10525	Q9Y4L1	0.019114	0.0168875	0.0048644	0.00487973	0.00504508	-1.28351
RPS4X	6191	P62701	0.0280248	4.55898e-05	0.000340566	0.000279057	0.000208901	-5.08236
SF3B3	23450	Q15393	0.00668563	0.00660321	0.00021565	0.000302206	0.000225226	-4.16055
CPOX	1371	P36551	0.00522083	0.00507989	0.0200313	0.0225014	0.0228781	2.66679
GOT1	2805	P17174	0.0182809	0.0242706	0.0365744	0.0363923	0.0366034	1.36457
AGXT	189	P21549	0.000384792	0.00403344	0.0186207	0.0261684	0.0113343	3.66706
TXLNA	200081	P40222	0.0106021	0.0132169	6.53782e-05	4.94014e-05	0.0003284	-5.74807
RANBP3	8498	Q9H6Z4	0.0089874	0.00919001	0.00583716	0.00011547	0.00882665	-0.298571
PCBP2	5094	Q15366	0.0137684	0.000345446	0.000205711	0.000105562	0.000169822	-4.87464
IARS1	3376	P41252	0.00901826	0.00791828	5.52088e-05	0.000355926	7.05064e-05	-5.13604
HNRNPH1	3187	P31943	0.00323006	0.000304452	0.0122085	0.0092272	0.00613406	2.9635
SF3B2	10992	Q13435	0.0167879	0.018033	0.0148119	0.0117262	0.0118257	0.139795
SHMT2	6472	P34897	0.00515286	0.0074793	0.0405006	0.0442465	0.0345659	3.23958
UPF1	5976	Q92900	0.00526715	0.00399884	0.000321586	9.24445e-05	0.000311472	-3.67489
STAU1	6780	O95793	0.0214824	0.0120193	0.00741779	0.00961388	0.0119061	-0.211279
RPS9	6203	P46781	0.0269241	0.033349	0.000243421	7.52524e-05	0.000390239	-6.40976
TCOF1	6949	Q13428	0.00510197	0.00420414	0.00816169	0.00724926	0.00638833	1.22803
SHPK	23729	Q9UHJ6	0.00315048	0.0003387	0.00632248	0.00646974	0.000253106	1.90257
PITPNA	5306	Q00169	0.00903037	3.91972e-06	1.24709e-05	9.92735e-05	0.000148433	-5.11784
RPL13A	23521	P40429,Q6NVV1	0.0326632	0.000233595	0.000329173	0.000255423	9.84767e-05	-5.58976
RPL13A	23521	P40429	0.000202341	0.0391372	0.000224975	9.07413e-05	0.000351795	-5.88104
PDCD6	10016	O75340	0.00723747	0.00737595	0.00019317	0.000186692	0.00012966	-4.842
TOP1	7150	P11387	0.00179663	0.00523331	8.28134e-05	0.000177231	0.000307642	-3.63035
GMPS	8833	P49915	0.013317	0.0113781	4.95163e-05	0.000315071	0.000332395	-5.14696
PSMB5	5693	P28074	0.0102085	3.6838e-05	0.0256785	0.0255445	0.0204206	2.80587
TP53I3	9540	Q53FA7	0.0209635	0.0158671	0.031468	0.0263028	0.0315702	1.27842
PSMC2	5701	P35998	0.0187307	0.018763	0.000196046	0.000316846	0.000130522	-5.86476
TCEA1	6917	P23193	0.0162841	0.0204251	0.0202301	0.0163991	0.0204014	0.635597
UBE2V1	7335	Q13404	0.0544541	0.0350083	0.000327821	0.000210249	0.000272489	-6.78622
ALB	213	P02768	0.0229973	0.0228742	0.0419523	0.0380853	0.0345279	1.3205
ACOT2	10965	P49753,Q86TX2	0.0117768	0.0141315	2.80636e-05	0.000320897	0.000240778	-5.4572
UBFD1	56061	O14562	0.0200463	0.020079	9.52425e-05	0.00014483	0.000141679	-6.71573
SORD	6652	Q00796	0.00637757	0.00966017	0.0155295	0.0156012	0.0157216	1.54665
KRT1	3848	P04264	0.0413617	0.0346256	0.0435376	0.0475282	0.0400877	0.787427
ERO1A	30001	Q96HE7	0.0103322	0.0129549	0.000195076	0.000194762	0.000106042	-5.55339
CALM1	801	P0DP23,P0DP24,P0DP25	0.150175	0.140134	0.220286	0.230099	0.200247	1.16425
USP5	8078	P45974	0.0114661	0.00960115	0.000125257	0.000399968	0.000295601	-4.68178
ENO1	2023	P06733	0.150229	0.144803	0.273187	0.267053	0.238938	1.40108
DOCK7	85440	Q96N67	0.000722782	0.000309047	3.17669e-05	0.000194917	6.37043e-05	-1.82915
UCHL3	7347	P15374	0.0236817	0.0175244	1.7483e-05	0.000318568	4.6184e-05	-6.75226
RPS8	6202	P62241	0.0192082	0.0130797	0.0191186	0.0193659	0.0192191	0.837666
HSP90AA1	3320	P07900	0.0985457	0.101085	0.0195719	0.0213649	0.0166898	-1.79252
PRDX6	9588	P30041	0.0464376	0.05684	0.0776465	0.09295	0.0979204	1.37848
RBM14	10432	Q96PK6	0.0180641	0.0252843	0.0107817	0.0146644	0.0144788	-0.118693
JPT2	90861	Q9H910	0.0356467	0.0296726	0.059445	0.0415952	0.0417427	1.12824
TWF2	11344	Q6IBS0	0.00345931	0.00362466	0.000149125	0.000159626	0.000207995	-3.77703
SET	6418	Q01105	0.0315505	0.0377161	0.0439358	0.0501062	0.0437014	0.991751
CTTN	2017	Q14247	0.00274848	0.00568556	0.0192182	0.0194092	0.0166651	2.71279
RANGAP1	5905	P46060	0.00814749	0.010903	0.00011328	0.000182194	0.000319172	-4.95393
IDH2	3418	P48735	0.00626824	0.0123953	0.0305363	0.0334682	0.0337531	2.38899
PSMC3	5702	P17980	0.0202071	0.0172443	0.00028387	0.000280453	0.000294006	-5.44734
MTTP	4547	P55157	0.00871211	0.0072904	0.00448467	0.00147353	0.00461613	-0.597732
CLUH	23277	O75153	0.00236275	0.000249179	0.000128981	0.00015125	0.000303391	-2.16201
EIF4B	1975	P23588	0.0112606	0.011392	0.0110668	0.0110958	0.0110936	0.553948
ETFB	2109	P38117	0.0275278	0.0385182	0.120232	0.142188	0.153252	2.6539
GBE1	2632	Q04446	0.00407664	7.2947e-05	0.000274499	8.32478e-05	0.000321764	-2.6104
PSMA5	5686	P28066	0.0302636	0.0240856	0.0422933	0.0419345	0.048264	1.28557
EML4	27436	Q9HC35	0.0185845	0.0260477	0.009168	0.00942775	0.0104915	-0.617699
PLOD1	5351	Q02809	0.00356408	5.4001e-05	0.0143014	0.012459	0.0110037	3.38372
CRYZ	1429	Q08257	0.0151774	0.0113707	0.0376187	0.0491106	0.0377434	2.22915
PDCD5	9141	O14737	0.0193472	0.0287429	0.0571803	0.03834	0.0765194	1.83893
CHD4	1108	Q14839	0.0025368	0.00313921	6.08898e-05	0.000386016	7.80134e-05	-3.43471
ISOC1	51015	Q96CN7	0.00923068	0.0136153	8.84783e-05	2.98033e-05	0.000238157	-6.00214
ACTR3	10096	P61158	0.0229794	0.013288	0.0133985	0.0133666	0.0196535	0.356031
DNTTIP2	30836	Q5QJE6	0.00203847	0.000383772	0.000344038	0.000326314	5.99239e-06	-1.84051
GSR	2936	P00390	0.00806287	0.0156465	0.0207073	0.018015	0.020531	1.32144
HEXB	3074	P07686	0.0127	0.00762998	0.0333411	0.0206561	0.0206161	1.87582
PPP1R14B	26472	Q96C90	0.0235799	0.000129001	0.0233137	0.0311888	0.0235848	1.71966
LARP1	23367	Q6PKG0	0.00241796	0.00243127	7.27369e-05	0.000253572	0.000261039	-3.04547
RRBP1	6238	Q9P2E9	0.0280291	0.0262801	0.0272144	0.0290004	0.0279379	0.631811
SYNCRIP	10492	O60506	0.0133044	0.00806846	0.00602935	0.0102311	0.00934472	0.260655
FABP1	2168	P07148	0.0183414	0.0639335	0.0818151	0.0546772	0.0275927	0.99592
GMDS	2762	O60547	0.0276095	0.0273381	0.0457561	0.0485009	0.0576219	1.46679
ATP5F1A	498	P25705	0.0173731	0.0173755	0.0976385	0.0854436	0.0780519	2.90976
TF	7018	P02787	0.0131171	0.018661	0.0354565	0.0338603	0.0409846	1.79535
DFFA	1676	O00273	0.0172326	0.0104168	0.0171548	0.0172496	0.0205563	0.991149
APOE	348	P02649	0.0114052	0.0114792	0.000179661	0.000116303	0.000221869	-5.46574
ACADM	34	P11310	0.0112958	0.0145772	0.0507741	0.0473751	0.0437699	2.45555
XRN2	22803	Q9H0D6	0.00272757	0.00431593	0.000245346	0.000166152	1.67262e-05	-4.03985
PSMD4	5710	P55036	0.0102432	0.0149822	0.0151035	0.0100565	0.000263685	0.011297
FARSB	10056	Q9NSD9	0.00675608	0.00693524	5.43938e-05	0.000301556	0.000350152	-4.27724
HNRNPA3	220988	P51991	0.0221033	0.0296501	0.0370583	0.0259399	0.0333645	0.896821
PABPC4	8761	Q13310	0.0178517	0.0189706	0.000219714	5.06953e-05	0.000289881	-6.03826
RPL27A	6157	P46776	0.069102	0.0519289	0.000163017	2.73122e-05	0.000143354	-8.50268
GGH	8836	Q92820	0.0205751	0.0256995	0.0404312	0.0608474	0.0507792	1.71633
FDXR	2232	P22570	0.00752359	0.0051095	0.000242168	0.000111435	2.71908e-05	-5.05205
CCDC168	643677	Q8NDH2	0.000356234	0.000295403	0.00038065	0.00019566	0.000313663	0.449692
SNRPB2	6629	P08579	0.00720109	5.04151e-05	0.0289347	0.0429162	0.0359957	3.89456
PAFAH1B1	5048	P43034	0.0114783	0.00844458	0.0171453	0.0197188	0.0199055	1.51069
HUWE1	10075	Q7Z6Z7	0.000953869	0.001358	0.000380001	0.000356053	0.000116603	-1.43902
FLNA	2316	P21333	0.0321601	0.0272468	0.00268624	0.00276633	0.00218059	-2.96028
YWHAQ	10971	P27348	0.0311488	0.0344279	0.026945	0.0295767	0.0250414	0.314732
BCLAF1	9774	Q9NYF8	0.0111811	0.00468872	0.0101281	0.0102653	0.0111028	0.988894
EEF1D	1936	P29692	0.0524021	0.0446291	0.032639	0.0445483	0.0363456	0.226591
ETFA	2108	P13804	0.00352231	0.00024956	0.0137939	0.013554	0.0171159	3.55928
TRAP1	10131	Q12931	0.00411456	0.00364568	6.99214e-05	0.000151021	3.84384e-05	-4.90296
CHORDC1	26973	Q9UHD1	0.00380345	0.000377575	0.000168011	0.000268903	0.000265334	-2.5738
ADSS2	159	P30520	0.00683689	0.00340275	4.90045e-06	0.000168479	0.000399471	-4.15986
NASP	4678	P49321	0.00853248	0.00835448	0.0151316	0.0116184	0.0103807	1.1367
SNRPD1	6632	P62314	0.0641075	0.0534648	0.0745936	0.0534215	0.0745829	0.785071
UFC1	51506	Q9Y3C8	0.0211659	0.021109	1.93092e-06	0.000300361	7.57863e-05	-6.80497
EIF3L	51386	Q9Y262	0.00496577	0.00266193	0.000316952	0.000317221	0.000313127	-3.00935
LDHA	3939	P00338	0.054172	0.0425959	0.115955	0.0968771	0.104203	1.71204
RUVBL2	10856	Q9Y230	0.00566071	0.00545607	0.0002986	4.71852e-05	0.000372034	-3.95298
ARID3A	1820	Q99856	0.0137783	0.0164469	0.000344491	0.000251839	0.000226456	-5.19909
RALY	22913	Q9UKM9	0.0184988	0.0230239	0.0186337	0.0186526	0.0186513	0.429918
GLRX	2745	P35754	0.0312527	0.0314348	0.0522083	0.0628419	0.0523125	1.41673
XPO1	7514	O14980	0.00763676	0.00881401	0.000323632	2.51548e-06	6.66849e-05	-5.3881
ECHS1	1892	P30084	0.0194798	0.0119462	0.0429742	0.0465934	0.050577	2.15689
AKR1A1	10327	P14550	0.0314911	0.0314139	0.0709479	0.0550362	0.0747348	1.67393
ABCE1	6059	P61221	0.00474353	0.000342254	0.000303335	2.79086e-05	0.000163027	-3.3631
FUBP1	8880	Q96AE4	0.0319418	0.0330476	0.0380801	0.0426001	0.0427367	0.925264
FAH	2184	P16930	0.0149902	0.0120724	0.009041	0.0119131	0.0118217	0.276334
MCRIP1	348262	C9JLW8	0.0122488	0.0246735	0.0489445	0.0491747	0.0367797	1.86932
BHMT	635	Q93088	0.0131661	0.00665963	6.03724e-05	0.000152802	0.00033117	-5.18671
HAT1	8520	O14929	0.00681265	0.000306561	0.000218222	4.5268e-05	0.000264364	-3.75351
HSPA4L	22824	O95757	0.00147761	0.000210506	0.000211247	6.76127e-05	0.000207447	-1.79547
SLTM	79811	Q9NWH9	0.00161973	0.00448772	0.000279226	0.00148013	0.00421006	-0.0329796
KRT9	3857	P35527	0.0239843	0.0211542	0.0134538	0.0186956	0.0184016	0.16338
PFDN6	10471	O15212	0.0279102	0.0373395	0.027857	0.037343	0.0372964	0.651529
DCD	117159	P81605	0.0520425	0.000386511	0.0693915	0.0691835	0.0692239	1.98675
PTMA	5757	P06454	0.113634	0.159252	0.0911964	0.0909458	0.136413	0.223244
CBX3	11335	Q13185	0.0398815	0.0532593	0.0466093	0.0730188	0.0695478	1.02224
GTF2I	2969	P78347	0.00690692	0.00568247	0.000259768	0.000119601	0.00020768	-4.42259
DARS1	1615	P14868	0.0222681	0.0245105	0.0342549	0.0368208	0.0344985	1.17434
GSTO1	9446	P78417	0.0284291	0.0454414	0.0735358	0.0734146	0.0737133	1.57878
PSMD6	9861	Q15008	0.00636534	0.00919283	0.000127903	0.000359226	0.000159802	-4.58792
IPO9	55705	Q96P70	0.00363896	4.85088e-05	0.000108801	0.000186097	4.73965e-05	-3.42932
DHX9	1660	Q08211	0.00557394	0.00918469	0.00029475	0.000170551	0.000306051	-4.25803
SNX1	6642	Q13596	0.0191858	0.0162084	0.000321756	0.000283309	0.000303671	-5.28351
LMNA	4000	P02545	0.0288219	0.0270377	0.0630586	0.0631805	0.0536821	1.68749
KRT18	3875	P05783	0.033492	0.0399039	0.0222953	0.0190171	0.0238347	-0.171999
TJP2	9414	Q9UDY2	0.00345313	0.00465626	9.83009e-05	0.000273467	0.0014498	-2.15441
EPS8L2	64787	Q9H6S3	0.00400166	0.00402254	0.000318242	0.000178407	0.000182583	-3.56238
CCT6A	908	P40227	0.0283186	0.0204977	0.000141493	0.000375903	0.00030304	-5.89483
SF3A1	10291	Q15459	0.00387985	0.00535047	0.000314653	0.000244956	0.000346441	-3.34872
CLIC4	25932	Q9Y696	0.0137047	0.0138446	2.07138e-06	6.10339e-06	0.000349306	-6.26801
PFAS	5198	O15067	0.00576722	0.00796039	0.0112448	0.0100902	0.0121573	1.28675
CIAPIN1	57019	Q6FI81	0.011079	0.0144708	0.00035648	0.000206892	0.00038139	-4.75721
PFDN4	5203	Q9NQP4	0.0275771	0.0277278	0.0414034	0.0413775	0.0413035	1.16584
TRMT112	51504	Q9UI30	0.0268237	0.0180338	0.000218441	6.03719e-05	0.017732	-1.31648
COPB2	9276	P35606	0.0076153	0.0110277	5.55953e-05	0.00021119	8.86455e-05	-5.71292
IQGAP2	10788	Q13576	0.00681091	0.00738618	7.38198e-06	1.78704e-05	8.5484e-05	-7.00232
STMN1	3925	P16949	0.102626	0.0855209	0.153913	0.145332	0.162634	1.29565
A2M	2	P01023	0.00516657	0.00499553	0.0117496	0.00989728	0.0105367	1.66313
TPR	7175	P12270	0.012789	0.0100448	0.0146644	0.0153636	0.0135465	0.932313
HNRNPD	3184	Q14103	0.0164001	0.0163375	0.0430735	0.0511745	0.0514907	2.15436
CPNE1	8904	Q99829	0.0219735	0.021793	0.000263731	0.000261632	0.000227144	-5.86198
YWHAH	7533	Q04917	0.00791291	0.0110705	0.000295419	0.00659576	0.00621826	-0.534132
C3	718	P01024	0.00214623	0.00176871	0.00855775	0.00606106	0.0102774	2.66887
PA2G4	5036	Q9UQ80	0.0161659	0.0162275	0.0326	0.0196338	0.0292978	1.33166
ALDOC	230	P09972	0.0157499	0.0155554	0.0279839	0.0277206	0.0309164	1.46831
SEC16A	9919	O15027	0.00204643	0.00117011	0.00280194	0.00260826	0.00270927	1.33588
TUFM	7284	P49411	0.0151873	0.0175651	0.0100805	0.0100058	0.0102597	-0.110097
RPL7A	6130	P62424	0.0292005	0.0389283	0.000142714	0.000288394	0.000209767	-6.73208
VPS35	55737	Q96QK1	0.007239	0.00698801	0.00365475	0.00373459	0.00549621	-0.142879
LTA4H	4048	P09960	0.0131105	0.013084	0.0214356	0.028158	0.0299527	1.60253
CTSD	1509	P07339	0.0535458	0.0435521	0.0501341	0.040281	0.0667024	0.694333
CES1	1066	P23141	0.0500535	0.0498275	0.0635198	0.0542619	0.0609698	0.839673
NCL	4691	P19338	0.0583213	0.0457775	0.089451	0.0894721	0.0728596	1.27423
MESD	23184	Q14696	0.0131489	0.032363	0.0515017	0.0388049	0.0385086	1.50099
HSPE1	3336	P61604	0.161074	0.161235	0.459868	0.390903	0.471639	2.03665
ATP5F1B	506	P06576	0.0183326	0.0135245	0.0854998	0.0834875	0.0857978	2.99959
HSPA9	3313	P38646	0.0186469	0.0168652	0.0367222	0.0331919	0.0352997	1.56694
KRT19	3880	P08727	0.0341979	0.0465577	0.0566828	0.0564102	0.0523916	1.03506
MTPN	136319	P58546	0.0383399	0.0382198	0.0763687	0.0670189	0.0667801	1.45688
NUDT5	11164	Q9UKK9	0.0207623	0.0205897	0.0480192	0.0138316	0.0411315	1.31637
EIF3H	8667	O15372	0.0161433	0.0128758	7.81841e-05	0.000300084	1.17504e-05	-6.21732
AKR7A2	8574	O43488	0.0172753	0.0130173	0.000364312	0.0003638	4.97402e-05	-5.28332
PAK2	5062	Q13177	0.0227322	0.0144907	0.000257515	0.000366191	0.000254623	-5.40529
CBR1	873	P16152	0.0125947	0.0250678	6.22585e-05	3.47707e-05	0.000365992	-6.34591
RPL32	6161	P62910	0.038858	0.0586687	5.14524e-05	0.000247185	0.000284687	-7.38536
CTSH	1512	P09668	0.0100655	0.0100251	0.0201494	0.0200277	0.0298976	1.80238
PFDN2	5202	Q9UHV9	0.0531115	0.030341	0.060803	0.0456201	0.0682488	1.06562
PCYT2	5833	Q99447	0.0119045	0.0118162	7.10987e-05	9.57187e-05	0.000327552	-5.58441
GLUD1	2746	P00367	0.0416611	0.0395904	0.131596	0.133865	0.127015	2.27214
PDXDC1	23042	Q6P996	0.00891101	0.00909321	0.000241943	3.51673e-05	0.000252295	-5.08782
GART	2618	P22102	0.00297769	0.00395569	0.000111568	0.000259594	0.000130243	-3.78951
GLO1	2739	Q04760	0.00648866	2.27087e-06	0.0126738	0.0188014	0.0311548	3.27036
PAFAH1B3	5050	Q15102	0.0143572	0.023818	0.000140903	0.000361872	4.38418e-05	-6.12596
SUPT6H	6830	Q7KZ85	0.00266786	0.00112512	0.000145396	0.000291697	0.000347594	-2.27314
GOT2	2806	P00505	0.0287766	0.0312722	0.0887202	0.0833034	0.0836725	2.09022
TOMM34	10953	Q15785	0.0194516	0.0195909	0.000157651	0.000363828	0.00022745	-5.70407
PPIA	5478	P62937	0.0831255	0.110406	0.151995	0.141656	0.172456	1.26809
COBLL1	22837	Q53SF7	0.00786247	0.00591408	0.00481433	0.00566426	0.00358059	0.0292976
HNRNPA1	3178	P09651,Q32P51	0.0338861	0.0422879	5.38512e-05	0.000286703	0.0316835	-1.25014
EIF5B	9669	O60841	0.00247765	0.0036678	4.49491e-05	0.00024879	0.000350015	-3.25494
SNRNP200	23020	O75643	0.00266574	0.00304697	0.00013769	0.000389614	7.34296e-05	-3.24938
MSH2	4436	P43246	0.00742808	0.0075159	2.71538e-05	7.43026e-06	8.60639e-06	-8.43464
NARS1	4677	O43776	0.0138648	0.0141312	0.0194654	0.0166456	0.0196415	0.993813
TUBB	203068	P07437	0.0573032	0.0581736	6.20488e-05	0.000166187	0.000173454	-8.1673
RAB5C	5878	P51148	0.0207538	0.000232393	0.000127803	0.000178096	1.33038e-05	-6.03882
TFG	10342	Q92734	0.010395	0.0155419	0.000130442	0.000251277	0.00023461	-5.39516
EIF3B	8662	P55884	0.00403558	0.0060434	0.00021844	0.000191073	0.000143836	-4.18701
NOP58	51602	Q9Y2X3	0.00763487	0.00760095	3.03597e-05	1.66531e-05	0.000299628	-5.45788
HNRNPR	10236	O43390	0.0173053	0.0182353	0.00833317	0.0102895	0.0111747	-0.254287
ADI1	55256	Q9BV57	0.0130716	0.0325704	0.0325206	0.0325142	0.0324226	1.09441
NUCB2	4925	P80303	0.00590923	2.22039e-05	0.0200904	0.017073	0.0198016	3.26362
ERP29	10961	P30040	0.0400054	0.0442005	0.0754536	0.0710647	0.0753503	1.39771
RPS21	6227	P63220	0.126967	0.112887	0.0845222	0.0987427	0.084722	0.160004
NPM1	4869	P06748	0.0361678	0.0309694	0.0516012	0.0415664	0.0413082	1.00216
FAM169A	26049	Q9Y6X4	0.00694414	0.00942965	0.00472981	0.00488853	0.002328	-0.45482
DCXR	51181	Q7Z4W1	0.00487415	0.00935427	0.0136256	0.00913286	0.00900227	1.15847
FSCN1	6624	Q16658	0.00723815	0.00268387	0.0185317	0.0138028	0.0187578	2.3644
RPL7	6129	P18124	0.0216239	0.021648	9.77869e-06	7.84098e-05	0.000293851	-6.82357
TPI1	7167	P60174	0.0589005	0.081337	0.157852	0.148724	0.144201	1.68454
EPB41L2	2037	O43491	0.00540164	0.0027206	0.00430069	0.00535689	0.00413214	0.763644
PLS3	5358	P13797	0.00505507	0.000297199	0.000357004	0.0003089	2.89566e-05	-2.94536
RPS24	6229	P62847	0.0513756	0.0408773	0.000164995	0.000374125	0.00039686	-6.62297
PSAT1	29968	Q9Y617	0.0405979	0.0338147	0.0537518	0.0471542	0.0471571	0.992595
NANS	54187	Q9NR45	0.0158715	0.0157029	0.0158531	0.0276378	0.0273744	1.16632
GCC2	9648	Q8IWJ2	0.000970844	0.00017907	0.000166647	2.36145e-05	0.000373051	-1.02952
NUCB1	4924	Q02818	0.0104205	0.0103842	0.0357948	0.0431801	0.0432012	2.55398
RTRAF	51637	Q9Y224	0.0146063	0.0191314	0.0241489	0.0193824	0.0145156	0.782855
IST1	9798	P53990	0.0179982	0.035914	6.29334e-05	0.000300813	0.00032632	-6.28773
ACO1	48	P21399	0.0116733	0.00827955	0.0214872	0.0181735	0.0184441	1.54207
IQGAP1	8826	P46940	0.00254211	0.00352262	0.000225276	0.000381052	0.000156225	-2.99154
IGF2BP1	10642	Q9NZI8	0.0332274	0.033226	0.00525626	0.00521638	0.00267411	-2.33764
PRKAR2A	5576	P13861	0.00886728	0.0114037	3.93077e-05	0.000306444	0.000266706	-5.04866
PSMA2	5683	P25787	0.0122232	0.0002253	0.0304766	0.0302974	0.0241164	2.76963
DHX15	1665	O43143	0.00701463	0.00709449	0.000243549	0.000157105	0.000320048	-4.29108
TKT	7086	P29401	0.035469	0.0333142	0.0596133	0.048844	0.0576198	1.27173
GLB1	2720	P16278	0.0191559	0.016382	0.0328938	0.027323	0.0273196	1.30053
COPS6	10980	Q7L5N1	0.0146873	0.00983464	9.39648e-05	0.000351187	0.000389586	-4.8766
GGCT	79017	O75223	0.0060756	2.01732e-05	0.000236696	0.000274023	9.49005e-05	-3.33132
LRBA	987	P50851	0.000638977	0.000537898	0.000231442	0.00033887	0.000356172	-0.345123
NELFA	7469	Q9H3P2	0.0109943	0.00539098	1.02908e-05	0.000226883	0.000278464	-4.9899
ARSB	411	P15848	0.00572684	0.000146383	0.0056437	0.000152241	0.00851492	1.28489
PSMB2	5690	P49721	0.020301	0.00694182	0.0271332	0.00713142	0.0205179	1.00784
MAP4	4134	P27816	0.0171245	0.0213538	0.0356935	0.02926	0.0305733	1.31186
EFTUD2	9343	Q15029	0.0124657	0.00951551	0.000168279	7.04427e-05	0.000320429	-5.29689
MAT1A	4143	Q00266	0.0139392	0.0241653	0.0244007	0.0172124	0.0262943	0.833605
H1-4	3008	P10412	0.0307152	0.03407	0.0553174	0.0552463	0.0646316	1.43523
SEPTIN9	10801	Q9UHD8	0.016116	0.0184698	0.00442695	0.0066854	0.00453014	-1.14471
HGS	9146	O14964	0.00294232	0.00015799	0.000134034	0.000165231	0.000324616	-2.31307
GLUL	2752	P15104	0.0213079	0.0163372	0.000158447	0.00024239	0.000125858	-6.15935
HNRNPAB	3182	Q99729	0.0157655	0.0156659	0.0415162	0.0363451	0.0418842	1.92969
AHSA1	10598	O95433	0.0069004	0.00700144	0.000230889	0.000202787	0.000384637	-4.08648
RPL26	6154	P61254,Q9UNX3	0.0289253	0.038296	0.0287481	0.0381022	0.0382063	0.644175
ACAT2	39	Q9BWD1	0.0271002	0.0271837	0.0334335	0.0237132	0.0301851	0.685982
ACIN1	22985	Q9UKV3	0.00119527	0.00216957	0.00722796	0.00621807	0.00514259	2.46581
UBAP2L	9898	Q14157	0.00420204	0.00665935	0.00665348	0.00644273	0.0109819	1.14851
DYNLL1	8655	P63167	0.0393757	0.039133	0.0519545	0.0390605	0.0390006	0.727762
ANP32B	10541	Q92688	0.0614006	0.0720812	0.0900265	0.0938132	0.0935196	1.05511
ARHGDIA	396	P52565	0.0946399	0.113209	0.0190842	5.71702e-05	0.000268355	-3.42068
TXNL1	9352	O43396	0.0176502	0.0134703	0.00888127	7.27232e-05	0.008996	-0.793881
RPSA	3921	P08865	0.0405376	0.0304495	0.0609441	0.0557533	0.0304862	1.05199
ALDH2	217	P05091	0.00314433	0.00934427	0.0418647	0.0420704	0.0448816	3.36664
ROCK2	9475	O75116	0.00284713	0.00225493	0.000104778	0.00034289	0.000315786	-2.74047
PYGL	5836	P06737	0.00811361	0.00879312	0.03343	0.0271502	0.0264882	2.36455
LRRC47	57470	Q8N1G4	0.0150951	0.0150576	0.000319231	0.000216569	7.17274e-05	-5.6332
USP14	9097	P54578	0.0103176	0.00781018	2.86422e-05	9.78709e-05	0.000325252	-5.32649
ILKAP	80895	Q9H0C8	0.00365444	0.00696933	0.000360041	0.000114304	9.85411e-05	-4.2129
SUGT1	10910	Q9Y2Z0	0.0106635	0.0106448	0.000297774	9.81496e-05	0.000365958	-4.8057
CCT2	10576	P78371	0.0341031	0.0342257	4.90353e-05	5.22407e-05	0.000326891	-7.31818
GALK1	2584	P51570	0.0333625	0.0259817	0.0372466	0.0409412	0.0370787	0.957794
TRIM28	10155	Q13263	0.0210533	0.0235356	7.50276e-05	0.00553807	3.82001e-05	-2.98003
UBA2	10054	Q9UBT2	0.00645218	0.00423431	0.000178914	0.000175222	8.79084e-05	-4.59546
CCT3	7203	P49368	0.034596	0.0321869	7.82709e-05	6.63094e-06	0.000274562	-7.53749
UGGT1	56886	Q9NYU2	0.00521147	0.00623498	0.000218125	0.000315593	0.000122217	-4.1252
CYCS	54205	P99999	0.0706726	0.0708829	0.117621	0.129773	0.141265	1.45714
CPVL	54504	Q9H3G5	0.00991795	0.0132814	0.000399763	2.99255e-05	0.000266522	-5.05842
SNRPA1	6627	P09661	0.0331182	0.0276107	0.0169256	0.0168678	0.0166523	-0.26765
CDK1	983	P06493	0.0271381	0.0175021	6.11443e-05	7.07306e-05	0.000335493	-6.57764
ANXA5	308	P08758	0.0466397	0.0503163	0.0646453	0.0464394	0.0680908	0.885971
HPD	3242	P32754	0.0147817	0.0232744	0.0317342	0.0349934	0.0288408	1.32841
HSPH1	10808	Q92598	0.00324187	0.00303309	0.00745234	0.00611974	0.00448339	1.52476
AIP	9049	O00170	0.00372172	0.00382753	0.000215227	1.60032e-05	0.000227705	-4.03997
GRHPR	9380	Q9UBQ7	0.0122535	0.00412272	0.00821475	0.0121339	0.00413255	0.580074
EIF3K	27335	Q9UBQ5	0.00648613	0.0123455	4.24208e-05	0.000241727	0.000237492	-5.17396
IGF2BP3	10643	O00425	0.0166759	0.0140272	0.000226563	0.000275389	7.7458e-05	-5.72766
SRSF11	9295	Q05519	0.00409755	0.000255437	0.00816887	0.0118198	0.00780615	2.67474
RPS25	6230	P62851	0.108913	0.0654427	0.0870556	0.0871074	0.065438	0.458602
SARNP	84324	P82979	0.0223302	0.0296831	0.0223888	0.037093	0.0517754	1.09695
RPS20	6224	P60866	0.0627882	0.0731201	0.0420017	0.0312171	0.031303	-0.378828
ACY1	95	Q03154	0.0131762	0.0132196	0.0593298	0.0560436	0.0527219	2.6709
EIF3G	8666	O75821	0.0184764	0.0185542	0.000297713	6.02217e-05	0.000157668	-6.16631
SHTN1	57698	A0MZ66	0.00411506	0.0102523	0.00809359	0.0122425	0.0101865	1.08708
SSB	6741	P05455	0.0302893	0.0274547	0.030445	0.0393356	0.0302465	0.79265
DDB1	1642	Q16531	0.00812133	0.00818304	0.0329401	0.0279977	0.0202903	2.31672
PMM2	5373	O15305	0.0286795	0.0240777	0.000378308	6.91577e-05	0.000327952	-6.08825
PNPO	55163	Q9NVS9	0.0351947	0.0436006	0.0438236	0.030675	0.0350195	0.474988
TPP1	1200	O14773	0.014279	0.0142159	0.0168239	0.0196175	0.0142946	0.832303
G3BP2	9908	Q9UN86	0.0107143	0.0119952	0.00031631	0.000319475	3.6288e-05	-5.07854
DUSP3	1845	P51452	0.0308236	0.0155933	5.67584e-05	0.000250842	0.000117109	-6.77203
UBE2I	7329	P63279	0.0467452	0.0656873	0.0749514	0.0467269	0.0467078	0.582713
PDXK	8566	O00764	0.0139824	0.00037578	0.0278702	0.0280651	0.0231118	2.46084
PSMA7	5688	O14818	0.0478673	0.0718528	0.0625827	0.0624129	0.0622983	0.645638
LGALS3	3958	P17931	0.0374622	0.0377411	0.0750558	0.0468578	0.0561632	1.24363
POLDIP3	84271	Q9BY77	0.00578448	7.0006e-05	0.0084652	0.00573325	0.0086709	1.9658
CALR	811	P27797	0.0391623	0.0522191	0.0878475	0.0878173	0.0975483	1.58005
ARID1A	8289	O14497	0.00218537	0.00416202	6.90092e-06	0.00136872	0.00203957	-0.894195
LRPAP1	4043	P30533	0.00692126	0.0105085	0.0240928	0.0173306	0.0205055	1.82906
PEG3	5178	Q9GZU2	0.0036266	0.00382304	0.00974761	0.00908707	0.0115037	2.0259
RPL13	6137	P26373	0.0378219	0.0437927	0.0128211	0.0125563	0.0190419	-0.877642
ILF3	3609	Q12906	0.021383	0.0214038	0.000158307	0.00034256	0.000228481	-5.87441
IGF2BP2	10644	Q9Y6M1	0.0142266	0.01162	5.43413e-05	2.54536e-05	0.0003323	-5.97086
PLIN3	10226	O60664	0.0178842	0.0130996	0.0105393	0.0127586	0.0127926	0.220102
AKAP1	8165	Q92667	0.00561097	0.00569025	0.000300791	0.000100858	0.000367084	-3.87785
PSMB4	5692	P28070	0.000195656	0.0158699	0.0263515	0.0209113	0.0263497	2.19598
SRSF2	6427	Q01130	3.45177e-05	0.00653429	0.0317057	0.0382741	0.0319144	3.9553
RNF40	9810	O75150	0.000186753	0.00157074	0.000101895	6.6499e-05	0.000112672	-2.64455
PHYHIPL	84457	Q96FC7	0.000396858	0.0081305	1.874e-05	0.000215161	0.000330539	-3.91721
EEF1A1	1915	P68104,Q5VTE0	8.95908e-05	0.0756687	0.00017984	0.000233614	0.000196346	-6.95692
EEF1A1	1915	P68104,Q05639,Q5VTE0	0.000281261	0.000217676	0.0121177	6.15285e-05	0.000316048	4.64639
GTPBP4	23560	Q9BZE4	8.21767e-05	0.00407826	0.000330709	0.000318429	0.000173552	-2.33831
LZIC	84328	Q8WZA0	0.00038529	0.012669	0.0308211	0.0307919	0.0310351	2.82724
DNMT1	1786	P26358	5.07589e-05	0.00085768	2.20567e-05	3.93885e-05	0.000230302	-1.63867
SULT1A1	6817	P50225	0.000198918	0.00964908	2.32752e-05	2.07445e-05	0.000111886	-5.98108
FBL	2091	P22087	0.00039201	0.00852125	0.000254824	0.000200246	0.000183966	-3.80198
APEX1	328	P27695	0.000273107	0.00730555	8.03489e-05	0.0111926	0.0111174	1.56286
PREP	5550	P48147	0.000290312	0.00198715	0.003531	0.00369049	0.00343097	2.22569
ENSA	2029	O43768	0.000207552	0.0196073	0.0492056	0.0491318	0.0493137	2.89754
PCNA	5111	P12004	9.25824e-05	0.00498349	0.000323829	0.000245778	9.48314e-05	-2.9335
TTC38	55020	Q5R3I4	0.00018103	0.0114575	0.00315473	0.00584461	0.00869101	0.604056
RAC1	5879	P63000	0.000206435	0.00840711	0.000245084	5.0384e-06	0.00014867	-4.4329
ASPSCR1	79058	Q9BZE9	0.000228472	0.00691031	7.826e-05	0.000190511	0.000368713	-3.48522
ATP6V1C1	528	P21283	7.53745e-05	0.00686294	8.85564e-05	0.000171237	0.000122174	-4.18306
CS	1431	O75390	0.000308894	0.00806217	0.0236792	0.0313763	0.0351652	3.42997
KYNU	8942	Q16719	0.000381804	0.00524929	0.00789963	0.00548808	0.00559624	1.75329
SAFB2	9667	Q14151,Q15424	0.000353822	0.0047246	0.00024876	0.000185915	0.000160691	-3.09253
RAB7A	7879	P51149	0.000274174	0.0111733	0.0170912	0.0167944	0.0167086	2.14394
GTF2F2	2963	P13984	7.45532e-05	0.0143289	0.000220532	0.000295109	0.000244245	-4.24449
OAT	4942	P04181	9.39024e-05	0.00703656	0.0419083	0.0523813	0.0523443	4.36208
FAM98B	283742	Q52LJ0	0.000308438	0.00791221	0.000254984	0.000155692	0.000122065	-3.94774
ATOX1	475	O00244	0.000173788	0.0339933	0.00036913	0.000299462	0.000397815	-5.00178
IRF2BP2	359948	Q7Z5L9	0.000368187	0.00733004	0.00509266	1.28192e-05	0.00500801	0.393683
IARS2	55699	Q9NSE4	0.000357488	0.00317609	0.024165	0.0271777	0.0287233	4.50199
GARS1	2617	P41250	0.000225171	0.00477569	0.000166599	9.14706e-05	1.3264e-05	-4.20404
MAPK14	1432	Q16539	0.000284232	0.00386083	0.000366024	0.000233785	6.60891e-05	-2.63802
NAP1L4	4676	Q99733	0.000350021	0.0125516	0.000159393	3.80201e-05	0.00038395	-4.47196
CAP1	10487	Q01518	2.46721e-05	0.00816607	2.12129e-05	0.0055593	0.00027067	-0.485266
HNRNPDL	9987	O14979	0.000329233	0.00674202	0.0169843	0.0118961	0.011844	2.52586
TICRR	90381	Q7Z2Z1	0.000287815	0.000884848	0.000942885	0.000374094	0.00105185	1.01439
EHHADH	1962	Q08426	0.000358661	0.00386241	4.05025e-05	0.000340626	0.00034067	-2.54794
DBNL	28988	Q9UJU6	0.000357942	0.00715116	1.19938e-05	0.0036049	0.00362492	-0.0522886
UFD1	7353	Q92890	0.000396433	0.0046644	9.09719e-05	6.87265e-05	0.000289554	-3.49378
RPS10	6204	P46783	0.000396176	0.0437911	0.000322632	3.57343e-06	0.00036294	-6.00268
RIF1	55183	Q5UIP0	0.000245149	0.00067034	6.5881e-05	0.000174919	0.000295311	-0.772011
MRPL12	6182	P52815	0.000295226	0.00713796	0.0357698	0.0359741	0.0288654	3.75864
PACSIN2	11252	Q9UNF0	0.000194939	0.00650721	4.49819e-06	0.00313746	3.61444e-06	-1.0913
SMARCA4	6597	P51532	0.000364828	0.00339593	0.000174783	0.000306495	0.00102523	-1.31982
SEC24A	10802	O95486	7.90072e-05	0.00691152	0.000223976	0.000250026	8.12e-05	-3.65432
NACA	4666	E9PAV3,Q13765	0.00026044	0.00410179	0.000159851	0.0047063	0.0055833	1.26029
HNMT	3176	P50135	0.000327523	0.00955958	0.000345632	0.000308507	0.000254128	-3.44436
TXNDC12	51060	O95881	0.000388284	0.00674505	0.0455502	0.0581498	0.0584235	4.50637
PPIL4	85313	Q8WUA2	1.02985e-05	0.0029988	0.000345256	0.000397052	0.000271436	-1.56964
ECPAS	23392	Q5VYK3	0.000179082	0.00151739	0.00023994	0.000375435	0.000341089	-0.826752
ZNF512B	57473	Q96KM6	0.00012567	0.00181376	0.000312192	0.00014885	0.00039361	-1.18223
PPP2R5D	5528	Q14738	0.000354076	0.0023029	0.000166338	0.000209736	0.000322533	-1.92723
CACNA1I	8911	Q9P0X4	4.98367e-05	0.00117791	0.000288608	0.000379962	0.000295695	-0.348514
CTPS2	56474	Q9NRF8	1.29851e-05	0.00255907	0.000107303	0.000276366	0.000337301	-1.83491
HDGF	3068	P51858	0.000374079	0.0146502	0.0388232	0.0340831	0.0342023	2.8337
SMC3	9126	Q9UQE7	0.00032044	0.00139205	5.05403e-05	0.000137627	0.000219299	-2.07134
LIG3	3980	P49916	0.000184817	0.00130681	9.13223e-05	0.000387205	4.57782e-05	-1.50841
COPZ1	22818	P61923	0.000160424	0.0110545	0.000267181	7.15418e-05	0.000227293	-4.30844
FABP5	2171	Q01469	3.10798e-05	0.0262973	0.0173247	0.0259122	0.0262644	1.40042
SWAP70	23075	Q9UH65	0.000191694	0.00227506	0.000110557	0.000287605	7.09001e-06	-2.60572
CCDC6	8030	Q16204	0.000383665	0.00715297	0.00731717	0.00033107	0.0107463	1.28729
SERBP1	26135	Q8NC51	0.000131559	0.0132843	0.016161	0.0164226	0.000358032	1.29597
KNOP1	400506	Q1ED39	0.000127937	0.00294021	7.13523e-06	0.000257298	0.000117031	-3.00775
PACSIN3	29763	Q9UKS6	0.000150661	0.00291228	0.000332133	0.000392188	0.000240695	-1.66629
TNS3	64759	Q68CZ2	0.00018938	0.00144063	5.95675e-05	0.000246951	0.000362776	-1.28417
UBE2N	7334	P61088,Q5JXB2	6.9311e-06	0.0523134	0.000201669	4.69995e-06	0.000158979	-7.16196
GIPC2	54810	Q8TF65	0.000244658	0.00506405	0.00033146	0.000104826	0.000324823	-2.80218
PPP5C	5536	P53041	3.43246e-05	0.00298508	0.00568704	0.00848205	0.00290598	2.49955
RBBP7	5931	Q16576	0.000255254	0.019018	0.000173028	0.000330425	0.000106811	-4.98103
DNAJB11	51726	Q9UBS4	0.000266675	0.00652876	0.0161895	0.0129917	0.0129274	2.63147
UAP1	6675	Q16222	2.37792e-05	0.00690307	0.000103769	0.000192481	5.14933e-05	-4.3161
VBP1	7411	P61758	0.000115991	0.0124754	0.00037862	0.000131321	0.000293575	-3.96997
HNRNPH3	3189	P31942	0.000279553	0.00736506	0.00739413	0.000224141	0.010658	1.25746
HNRNPCL2	440563	B2RXH8,B7ZW38,O60812,P07910,P0DMR1	7.79988e-06	0.0048475	0.000169816	0.000239435	0.000305692	-2.76366
GAA	2548	P10253	0.000395702	0.0086008	0.0138456	0.0105221	0.0141025	2.0963
DPP3	10072	Q9NY33	0.000245446	0.00186278	0.0106512	0.0124674	0.00908068	3.93292
ZC3HAV1	56829	Q7Z2W4	0.000143844	0.00296452	0.000181749	4.70126e-05	0.000309012	-2.53108
TOM1	10043	O60784	0.000375295	0.00640992	8.95973e-05	0.000206098	0.000143197	-3.95046
ABAT	18	P80404	3.72816e-05	0.00261021	0.0100378	0.0195946	0.0099894	3.9036
AGFG2	3268	O95081	6.9269e-05	0.0107378	0.000375	0.00031775	0.000152503	-3.67644
NME1	4830	P15531	5.66742e-05	0.0511908	0.117159	0.073081	0.109699	2.54911
AKR1C3	8644	P42330	0.000235336	0.154931	0.0846756	0.000377552	0.000214399	-0.863748
SARDH	1757	Q9UL12	0.00021596	0.00176066	0.000259363	0.000255656	0.00166785	0.143194
POLR2B	5431	P30876	0.000376954	0.00153036	0.000268746	9.59443e-05	0.000248615	-1.63687
EXOSC6	118460	Q5RKV6	0.000246135	0.0138542	0.00025654	0.000121573	0.000258695	-4.46872
PDHB	5162	P11177	1.71121e-05	0.0110007	0.035902	0.0359083	0.036052	3.29128
PSMD13	5719	Q9UNM6	0.000316606	0.00623121	7.91332e-05	0.000345334	0.000101562	-3.6378
PPP1CA	5499	P62136	0.000146569	0.013776	0.000290425	0.0118758	0.000237376	-0.16666
ZYX	7791	Q15942	0.000260963	0.00965897	0.0126481	0.0123317	0.00942483	1.7942
SMARCC2	6601	Q8TAQ2	2.12347e-05	0.00338134	0.000332423	0.000146576	0.0003561	-2.02661
AK3	50808	Q9UIJ7	4.7716e-05	0.0101271	0.00023621	0.000318063	0.000231447	-3.69485
CDK11B	984	P21127,Q9UQ88	5.86295e-05	0.00566641	2.77981e-05	9.00069e-05	5.26275e-05	-5.07001
P4HA2	8974	O15460	0.000271689	0.00495675	0.000204189	0.000247964	0.000311841	-2.77475
ZFR	51663	Q96KR1	0.000271835	0.00354404	5.69964e-05	0.000294631	0.000189014	-2.81927
MYCBP	26292	Q99417	0.000299885	0.0352645	0.000104471	0.000280574	0.000219182	-5.8792
CLTA	1211	P09496	0.000334371	0.0245484	0.036646	0.0367736	0.0367152	2.14605
COA6	388753	Q5JTJ3	0.000231632	0.0190391	0.0282835	0.0283162	0.0375077	2.2879
CYB5A	1528	P00167	5.25751e-05	0.0227019	0.0344651	0.0343027	0.0344538	2.18153
RTN4	57142	Q9NQC3	0.000363558	0.00412203	2.65228e-05	0.000362017	0.000112182	-3.16321
AMPD2	271	Q01433	0.000287197	0.00412589	0.000106224	0.000360309	0.000357887	-2.42034
TUBB2A	7280	Q13885	0.00026467	0.0461801	0.000310484	4.99699e-06	0.000386021	-6.04892
BYSL	705	Q13895	1.66811e-05	0.00298712	3.16867e-05	0.000350334	0.000386872	-1.96594
GNPDA1	10007	P46926	0.000221631	0.008139	0.0159882	0.0157533	0.0159572	2.51227
DTYMK	1841	P23919	0.000134928	0.0164086	0.000135336	0.000102192	0.000293027	-4.96262
RNH1	6050	P13489	0.00030233	0.00802734	3.58625e-05	0.000103905	0.000235538	-4.47212
ZNF142	7701	P52746	0.000333118	0.000970854	0.000258637	0.000260621	0.000262375	-0.73835
RBMX	27316	P38159,Q96E39	4.11729e-05	0.00325856	0.00809859	0.000211678	4.73061e-05	1.34073
SRPK1	6732	Q96SB4	0.000343089	0.00477443	0.000197161	0.000274825	0.000229799	-2.86634
SOD2	6648	P04179	0.000390061	0.0121855	0.0607775	0.066961	0.0790796	4.03966
MAT2B	27430	Q9NZL9	0.000140548	0.0171244	0.0211895	0.0169063	0.0171352	1.67763
CRK	1398	P46108	0.000373959	0.0181732	0.0204243	0.0181665	0.0204854	1.67138
GTF3C5	9328	Q9Y5Q8	0.000263743	0.00270729	0.000278812	5.71584e-05	0.000212679	-2.437
NAMPT	10135	P43490	4.03786e-05	0.0028768	0.0105815	0.0181847	0.0180544	4.0045
TIMM13	26517	Q9Y5L4	0.000212183	0.0364455	0.0361731	0.0361862	0.0483774	1.71968
ACSS2	55902	Q9NR19	0.00016223	0.00501409	0.000399026	0.000113462	0.000208357	-2.84417
SNX5	27131	Q9Y5X3	0.000232434	0.00338344	4.06906e-06	0.000285198	0.000320664	-2.56763
H1-2	3006	P16403	0.000243563	0.0342825	0.0624709	0.0622679	0.0715132	2.50695
ACADS	35	P16219	4.38274e-05	0.00357582	0.0264905	0.0198866	0.0198565	4.19364
RPS4Y1	6192	P22090	0.000349788	0.0115853	0.000396778	0.000191911	0.000250516	-3.83004
GBF1	8729	Q92538	0.000342187	0.00102727	8.0014e-06	8.37428e-05	7.04611e-05	-3.07771
SMARCE1	6605	Q969G3	0.00026742	0.00827169	0.00829581	0.000198195	0.000122845	0.0130745
CAPN1	823	P07384	0.000226771	0.0038488	0.000195646	0.000212294	2.27257e-05	-3.24236
NUP214	8021	P35658	0.000296857	0.00211272	0.000329486	7.74665e-05	0.000356214	-1.65871
TXNRD2	10587	Q9NNW7	0.000345357	0.000237403	0.0101976	0.00980717	0.00768553	5.57034
DGKA	1606	P23743	0.000285734	0.000368652	0.00171572	0.000223003	0.00017712	1.69302
PLEC	5339	Q15149	0.000331323	7.44658e-05	0.000579881	0.000670945	0.000396617	2.02143
HNRNPC	3183	P07910	0.00031909	0.000184128	0.0262317	0.0220777	0.0177712	7.0369
CTNNBIP1	56998	Q9NSA3	0.000108358	0.000238277	0.0734831	0.0733609	0.000285054	8.72945
ENO2	2026	P09104	6.4804e-05	9.7093e-05	0.0224328	0.0190703	0.0225233	8.62745
CDV3	55573	Q9UKY7	0.000322756	6.95054e-06	0.0350919	0.0141311	0.0281394	7.87431
H1-5	3009	P16401	0.000192148	0.000201301	0.0181526	0.0238045	0.0301616	7.51805
RCN2	5955	Q14257	0.000171555	0.00022278	0.00493051	0.00478604	0.0141461	5.91919
CLINT1	9685	Q14677	7.06056e-05	0.000104046	0.00357852	0.000114767	0.000357037	4.53549
DMTN	2039	Q08495	0.000262451	0.000168364	0.00603163	0.00885281	0.00907906	5.79763
GATD3	8209	A0A0B4J2D5,P0DPI2	0.000284939	7.42468e-05	0.0124246	0.00841186	0.0127768	6.54816
RNPS1	10921	Q15287	0.000150783	0.000278735	0.00902436	0.0090849	0.000277512	5.41981
S100A1	6271	P23297	0.000153259	0.000323251	0.059186	2.92674e-05	0.000193493	6.96203
RBM4	5936	Q9BWF3	0.000128091	0.00014674	0.00847977	0.000324497	0.0123561	6.26667
SMNDC1	10285	O75940	1.63101e-05	2.41497e-05	0.0130808	0.000287561	0.0195094	9.66641
CRYL1	51084	Q9Y2S2	2.11779e-05	0.000376922	0.0323916	0.0232519	0.0275495	7.70719
SF1	7536	Q15637	0.000397176	0.000367488	0.0113994	0.0113542	0.00783189	5.32188
PPIG	9360	Q13427	2.3092e-05	7.65179e-05	0.00694468	0.000301694	0.000185311	6.22126
FKBP1A	2280	P62942	0.000383302	0.000301362	0.0938192	0.0784626	0.0782825	8.51557
CKS2	1164	P33552	0.000105374	0.000274386	0.0147057	0.000382283	5.73867e-05	5.31765
MYH9	4627	P35579	1.97692e-05	0.000131954	0.00609481	0.00384215	0.0051244	6.63327
CHMP4A	29082	Q9BY43	0.000195696	6.54789e-05	0.0525476	0.022765	0.0227926	8.55317
TPM1	7168	P09493	0.000214258	0.000147408	0.0412796	0.058645	0.0586721	8.77649
ISYNA1	51477	Q9NPH2	6.54165e-05	6.87528e-06	0.00937947	0.00622793	0.00936269	8.43215
RO60	6738	P10155	0.000348284	0.000140335	0.00748242	0.0072415	0.00722122	5.48905
APOB	338	P04114	7.76235e-05	7.97072e-06	0.000388875	0.000293113	0.000231545	3.41587
IDH3A	3419	P50213	0.000373623	0.000138087	0.00413213	0.00797912	0.00784764	5.28556
DLD	1738	P09622	0.000116227	0.000149464	0.00592044	0.0116859	0.011339	6.76744
SRP9	6726	P49458	3.09437e-05	0.000224957	0.0558328	0.0558512	0.0557286	9.35361
TXNRD1	7296	Q16881	0.000284757	0.000233656	0.0125824	0.0142437	0.0157155	6.35863
NDUFV2	4729	P19404	0.000198726	0.000245876	0.005294	0.00522869	0.0105906	5.5695
SCO1	6341	O75880	0.000332459	7.2341e-05	0.0130641	0.0300398	0.0214452	7.31704
RCC2	55920	Q9P258	7.07895e-05	3.39766e-05	0.00757032	0.0075091	0.00781984	7.77199
ARFGAP3	26286	Q9NP61	0.000303779	0.000296611	0.00760368	0.0101547	0.0103102	5.54692
JPT1	51155	Q9UK76	5.7918e-05	0.000324471	0.0307585	0.00025101	0.0205995	7.07644
PLOD3	8985	O60568	9.28297e-05	0.000366632	0.0071945	0.0051187	0.00707072	5.39877
EIF3J	8669	O75822	0.000220413	0.000355644	0.0141095	0.00954289	0.000330066	5.37962
PCCA	5095	P05165	0.000190236	0.000381241	0.018062	0.0180898	0.0165438	6.52684
LMNB2	84823	Q03252	0.000251095	6.37653e-05	0.0147209	0.0149859	0.0169782	7.21211
PPP2CB	5516	P62714,P67775	3.98937e-05	3.30809e-05	0.00849327	0.000375796	0.00018806	6.95552
HEXIM1	10614	O94992	0.000217082	0.000188	0.0237762	0.0178844	0.0118749	7.04614
CAST	831	P20810	0.000230082	0.000307231	0.00431818	0.00417599	0.00205465	4.29517
DHRS2	10202	Q13268	7.89356e-05	7.41378e-05	0.0330008	0.0439459	0.0549787	9.75128
CKB	1152	P12277	2.35452e-05	4.9831e-05	0.1219	0.0999715	0.103599	12.1149
CSTF2	1478	P33240	3.36707e-05	0.00023661	0.0131733	0.0079481	0.00788709	6.74587
GMPR2	51292	Q9P2T1	0.000399339	0.000346704	0.0152868	0.0116923	0.0191154	5.94919
SPTBN5	51332	Q9NRC6	0.000174577	0.000207687	0.0002574	0.000470148	2.79933e-05	0.982941
PPIF	10105	P30405	0.000388544	0.000276165	0.04961	0.000341147	0.0497946	7.22939
BLMH	642	Q13867	0.000284403	2.88518e-05	0.000336495	0.0102717	0.00279591	5.41919
SNRPD2	6633	P62316	3.53546e-05	0.000170155	0.0516665	0.0517636	0.0620986	9.65366
NONO	4841	Q15233	0.000221065	0.000257828	0.00718979	0.00701356	0.0104885	5.68819
YBX3	8531	P16989	0.000143335	0.00037162	0.0186978	0.0188623	0.0144869	6.65923
MMUT	4594	P22033	8.21493e-06	0.000189679	0.0214414	0.0251492	0.0162321	8.31042
CTSA	5476	P10619	7.95595e-05	0.000346768	0.0193976	0.0161155	0.0128483	6.82575
BCKDHA	593	P12694	0.000220973	8.65383e-05	0.00633166	0.0123194	0.0121576	6.64656
ICAM1	3383	P05362	1.95575e-05	0.000217068	0.0297167	0.0237645	0.0268008	8.40633
PNN	5411	Q9H307	5.65967e-05	8.32078e-06	0.00396325	0.000205743	0.00603399	7.29617
CRAT	1384	P43155	0.000260116	0.000190538	0.0211214	0.021252	0.0186247	7.0806
WBP11	51729	Q9Y2W2	8.62243e-05	2.49026e-05	0.00523061	0.000235708	0.000198939	5.67186
CCDC124	115098	Q96CT7	0.000271721	0.000368995	0.011944	0.000268753	0.000295614	4.28706
H2AC17	8336	P0C0S8,P20671,Q16777,Q6FI13,Q96KK5,Q99878,Q9BTM1	0.0004	9.53944e-05	0.127231	0.123802	0.131711	9.59359
COX5B	1329	P10606	5.98113e-06	0.000268578	0.0620986	0.0534705	0.0531336	9.26315
SLC2A3	6515	P11169	0.000143937	0.000104344	0.00495636	0.00013173	5.76887e-05	4.37334
SLC2A3	6515	P11169,Q8TDB8	9.87397e-05	6.36775e-05	0.000384846	0.00950863	1.25644e-05	5.93053
CXADR	1525	P78310	2.66938e-05	0.000212802	0.00640694	0.00650505	0.00320287	6.07225
MACROH2A1	9555	O75367	0.000339364	5.1356e-05	0.00368005	0.000168026	0.000338588	3.4216
PDAP1	11333	Q13442	9.77171e-05	2.69771e-06	0.0436653	0.043782	0.0438996	10.3532
PYM1	84305	Q9BRP8	3.45194e-05	0.000261906	0.0290571	0.0217888	0.0219564	7.94017
SERPINA3	12	P01011	0.000374373	0.000336773	0.0147699	0.0176895	0.00871378	5.85541
SLC9A3R2	9351	Q15599	0.000159242	4.31767e-06	0.011735	0.0118687	0.0198166	8.05241
FXN	2395	Q16595	0.000144046	0.000338583	0.0268722	0.0269222	0.0337842	7.50352
PC	5091	P11498	7.29634e-05	0.000131535	0.003745	0.00364504	0.000256614	5.22467
HIBCH	26275	Q6NVY1	0.000256791	0.000394502	0.0167647	0.0201183	0.0234867	6.53438
ANXA3	306	P12429	7.25922e-05	0.000301536	0.0181472	0.0146971	0.0145262	6.98431
RPL19	6143	P84098	0.000369239	0.000263308	0.0151355	0.000313923	1.38029e-05	4.61153
CYB5R3	1727	P00387	0.000160088	0.000276634	0.00896607	0.000240074	4.47888e-05	4.40481
GYG1	2992	P46976	0.00016195	0.000329841	0.0179804	0.0135483	0.000196717	6.01145
TFRC	7037	P02786	0.000195342	0.000351935	0.0123191	0.00709742	0.00906089	5.7014
PSMB9	5698	P28065	7.35198e-05	0.000246308	0.0157287	0.000206657	6.76439e-05	5.6449
C4A	720	P0C0L4,P0C0L5	0.000269428	0.000398271	0.00511659	0.00528229	4.57299e-05	3.96742
DLST	1743	P36957	0.000127213	1.86235e-05	0.0137409	0.0136405	0.0135263	8.13188
SERPINF1	5176	P36955	0.000221986	0.000252901	0.00368553	0.000347268	1.67154e-05	3.09209
ACSS3	79611	Q9H6R3	0.000262815	3.16312e-05	0.00942053	0.0112594	0.0148804	6.91612
SCRN1	9805	Q12765	0.00031162	8.43036e-05	0.0167472	0.0209518	0.0086137	6.87004
LGALS1	3956	P09382	0.000113208	9.96707e-05	0.0326383	0.0407027	0.0409875	9.06893
HIBADH	11112	P31937	0.000397822	7.44982e-06	0.043541	0.0392906	0.034997	8.18358
SUCLG1	8802	P53597	0.000337139	0.00031969	0.0203762	0.0152784	0.0103851	6.13122
SERPINB9	5272	P50453	0.000199126	0.000303228	0.0132039	0.00680281	0.00985911	5.89365
NDUFAB1	4706	O14561	0.000275878	0.000211322	0.0363565	0.000244437	0.0363	7.22528
NLN	57486	Q9BYT8	0.00028889	0.000159393	0.0093132	0.00676085	0.00375846	5.46731
NEB	4703	P20929	0.000213496	0.000172928	0.000403155	0.000363654	4.03395e-05	1.06265
SUB1	10923	P53999	0.000185751	0.000383915	0.157137	0.166892	0.15714	9.72221
BLZF1	8548	Q9H2G9	0.000191062	0.000185555	0.00303614	0.000159501	8.44449e-05	3.12256
SHMT1	6470	P34896	0.000170394	0.000376191	0.00799687	0.000244383	2.55276e-05	3.91881
SERPINB6	5269	P35237	0.00011781	0.000182247	0.0121972	0.0122562	0.0122872	6.936
C1QBP	708	Q07021	5.84389e-05	0.000128211	0.0433876	0.0198376	0.0198571	8.79806
FAHD1	81889	Q6P587	0.00034202	4.99918e-05	0.012191	0.0176267	0.0178895	6.92717
AIFM1	9131	O95831	0.000119692	6.4032e-05	0.00683191	0.00461228	0.00662076	6.61951
SNRPA	6626	P09012	0.000308958	0.000145549	0.00607333	0.00019342	0.000180182	3.82623
GLDC	2731	P23378	0.000209801	0.000300493	0.01616	0.0136215	0.0176405	6.53808
MTDH	92140	Q86UE4	0.000114692	0.000396951	0.0082215	0.00034999	0.000121071	4.08657
NQO1	1728	P15559	7.44427e-06	0.000351977	0.0380068	0.022032	0.0383485	8.09665
PPP1R12A	4659	O14974	8.89868e-05	0.000116361	0.00294525	0.00476464	0.00595073	6.05581
FH	2271	P07954	0.000194229	5.71059e-05	0.0190965	0.0145977	0.0144613	7.58195
PGP	283871	A6NDG6	0.000302507	0.000234185	0.0124479	0.000363526	0.000379958	4.61936
ATP5PF	522	P18859	0.000301816	0.000332435	0.0882833	0.109969	0.0879007	8.81752
XYLB	9942	O75191	9.03074e-05	0.000226966	0.00731237	0.00480845	0.0074196	5.94459
AKAP12	9590	Q02952	0.00025563	0.000233428	0.00181845	0.000187311	0.000253488	2.20777
YWHAZ	7534	P63104	0.000113312	0.00012318	0.0360546	0.015731	0.02043	8.25438
AIMP1	9255	Q12904	5.79613e-05	0.000340801	0.0172733	0.0215541	0.00868455	6.89662
ARSA	410	P15289	8.33043e-05	2.88816e-05	0.0130578	0.00039554	0.0128683	7.87422
TPM2	7169	P07951	0.000252476	5.93148e-05	0.0369251	0.000299937	0.000336672	6.91254
YAP1	10413	P46937	0.000120839	0.000270703	0.0219051	0.00725962	0.0146155	6.80497
SSBP1	6742	Q04837	0.000298925	8.44182e-05	0.0396402	0.0315081	0.0316568	8.06706
NIT1	4817	Q86X76	0.000290041	0.000286325	0.00447298	0.00899308	0.0178487	5.76372
RNASET2	8635	O00584	0.000290239	0.000184539	0.0313658	0.0180401	0.0358334	7.48812
PCM1	5108	Q15154	0.000284259	0.00039097	0.000954321	4.52945e-06	0.000122953	0.679992
DSG2	1829	Q14126	0.000103222	7.03482e-05	0.0042877	0.0031747	0.00296186	5.90828
THRAP3	9967	Q9Y2W1	0.000157324	4.33183e-05	0.00157498	0.00160846	0.000219118	4.08392
MTAP	4507	Q13126	0.00014438	0.000339981	0.00428582	0.000141197	0.000166682	3.2455
C9orf64	84267	Q5T6V5	1.53786e-05	0.000303733	0.0134377	0.0102481	0.013621	6.86923
BCCIP	56647	Q9P287	0.000154835	0.00016462	0.010905	0.000170639	0.00367479	5.529
RPIA	22934	P49247	2.98255e-05	0.000218818	0.0108982	0.00031043	0.000217515	5.52211
H1-10	8971	Q92522	0.000174916	0.000233945	0.0184555	0.0184178	0.0247427	7.23555
GOLGB1	2804	Q14789	0.000107998	4.04457e-05	0.0010231	0.000452808	0.000814827	3.94783
SRSF4	6429	Q08170	0.000343883	0.000140375	0.00745301	0.00598291	0.0174998	5.99735
ENO3	2027	P13929	0.000181756	0.000317623	0.0166997	0.0159651	0.0197022	6.71238
PABPN1	8106	Q86U42	0.000363739	0.000232623	0.0517939	0.0231838	0.0346003	7.52155
ZC3H15	55854	Q8WU90	0.000350655	0.000244805	0.00343709	0.000328973	0.000330567	2.78236
ATP1A1	476	P05023	0.00032306	0.00022886	0.00466726	5.30622e-05	4.32518e-05	3.10951
PSMB7	5695	Q99436	0.000172399	3.8227e-05	0.0112173	0.0112252	0.00028907	6.75387
GRB2	2885	P62993	0.000232192	0.000256988	0.0213996	0.01588	0.0107044	6.61604
LGALS3BP	3959	Q08380	0.000175981	0.000280042	0.00288222	0.00284035	8.00164e-05	3.66952
TAGLN2	8407	P37802	0.000135147	0.000301946	0.0227561	0.0226492	0.0226451	7.28252
SDHB	6390	P21912	0.000266497	3.54778e-05	0.042006	0.037703	0.0378029	8.60416
NRDC	4898	O43847	0.000375599	0.000387131	0.00442162	0.00458024	0.004695	4.16653
CFDP1	10428	Q9UEE9	0.000281343	0.000267896	0.027614	0.0219717	0.0274798	7.13251
HAGH	3029	Q16775	0.000285734	0.000341481	0.0131051	0.00889808	0.0133794	5.81794
AASS	10157	Q9UDR5	2.39219e-05	0.000334078	0.00447866	0.00475853	0.00466824	5.27954
CBX1	10951	P83916	0.000242883	8.73163e-05	0.0132031	0.0133975	0.0166467	7.03313
SH3GL1	6455	Q99961	0.000374726	0.00037243	0.00899857	0.000124292	0.0090734	4.60609
PRPSAP1	5635	Q14558	0.000249758	0.000262921	0.00666099	0.00029477	0.0129041	5.27566
BANF1	8815	O75531	0.000357279	0.000165093	0.0265843	0.0133548	0.0135246	6.67734
SARS2	54938	Q9NP81	0.000123138	0.000112482	0.0119246	8.08459e-05	0.000262297	5.70227
S100A13	6284	Q99584	0.000349706	0.00013413	0.0250913	0.0247278	0.049519	7.68169
LMNB1	4001	P20700	0.000161694	0.000259206	0.0259254	0.02183	0.0237647	7.40873
COX5A	9377	P20674	0.000195754	0.000391286	0.0227621	0.000336205	0.000148203	5.30741
MAT2A	4144	P31153	4.3238e-05	2.1686e-05	0.0177343	0.0177981	0.015835	9.62788
NIPSNAP1	8508	Q9BPW8	5.95953e-05	1.73604e-05	0.020603	0.0125553	0.0122754	9.20552
FKBP2	2286	P26885	6.80534e-05	4.70646e-05	0.0165305	0.0248431	0.0166991	8.9786
CENPE	1062	Q02224	0.000193325	0.00032347	0.000836977	0.000167109	0.000268552	1.30016
EZR	7430	P15311	0.000245603	0.000203457	0.0148994	0.0105436	0.0125879	6.40412
CPSF6	11052	Q16630	0.000161146	5.73301e-05	0.012228	0.000370004	0.00829023	6.57907
PSMB3	5691	P49720	0.000138693	1.49529e-05	0.0164946	0.00832692	0.000226396	7.34894
LAMC1	3915	P11047	5.04354e-05	9.23884e-06	0.00124769	9.65344e-05	0.00111626	5.36569
ASRGL1	80150	Q7L266	0.000332816	0.000266193	0.0350146	0.0302673	0.0253585	7.24143
PPA2	27068	Q9H2U2	0.000293017	0.000278224	0.00701738	0.00864625	0.00869564	5.41423
F11R	50848	Q9Y624	0.000107244	0.000212132	0.0128857	6.18898e-05	5.1432e-05	5.347
CKAP4	10970	Q07065	0.000125064	0.000359663	0.013288	0.00872188	0.0131522	6.18071
MRPL40	64976	Q9NQ50	0.000207203	5.70826e-05	0.0119094	0.000101243	0.000166973	5.52599
TMSB10	9168	P63313	0.000200354	0.000221542	0.0835795	0.0834778	0.0281507	8.85391
HMGA1	3159	P17096	9.40827e-05	0.000308047	0.0825788	0.0826488	0.0707774	9.19694
PAFAH1B2	5049	P68402	0.000189632	0.000389917	0.0143526	0.00703151	0.0141128	5.93662
TGM2	7052	P21980	0.000280562	0.000355594	0.0213934	0.016886	0.0147301	6.38073
MFAP1	4236	P55081	0.000348373	0.000217411	0.0113727	0.00881269	0.00856137	5.667
ALYREF	10189	Q86V81	0.000379783	0.000250624	0.0231284	0.00465189	0.00018467	5.47119
MCCC2	64087	Q9HCC0	4.45888e-05	0.000167781	0.00882138	0.0108919	0.0108393	7.16857
ATP6V1B2	526	P21281	0.000159046	0.000392073	0.00277815	0.000335516	0.000124463	2.55473
WDR61	80349	Q9GZS3	0.000110145	0.000390855	0.00962195	0.000314125	0.00513115	4.91046
ACAA2	10449	P42765	0.000239026	0.000203997	0.0312866	0.0310071	0.0225275	7.5809
NFU1	27247	Q9UMS0	0.000152442	0.000342681	0.0166128	0.0113647	0.0111018	6.30247
SNRPB	6628	P14678,P63162	0.000181971	1.92866e-05	0.023678	0.0233091	0.0280731	8.54286
PPIE	10450	Q9UNP9	6.99864e-05	9.9198e-05	0.00789597	0.00564349	0.0114999	7.20946
LACTB2	51110	Q53H82	0.000396851	5.02634e-05	0.0195578	0.0242227	0.0192493	7.13925
LRRFIP2	9209	Q9Y608	4.80006e-05	0.000232366	0.00213737	0.000341444	0.000183103	3.24708
ADH5	128	P11766	0.000246046	0.000144865	0.00429582	0.00790651	0.00801433	5.69256
ACTL6A	86	O96019	0.000307149	0.000159835	0.0104028	0.00691384	1.31595e-06	5.21275
TRA2B	6434	P62995	0.000383108	0.000383815	0.00941175	0.00922926	0.00483471	4.93594
UTRN	7402	P46939	0.000349253	5.09905e-05	0.000469203	0.000456522	0.000235447	1.53663
TFAM	7019	Q00059	0.00034368	0.000308118	0.0408393	0.0509551	0.0459071	7.7229
H2AZ1	3015	P0C0S5,Q71UI9	0.000131424	0.000237868	0.0699276	0.0762059	0.0796706	9.2561
PCCB	5096	P05166	2.30988e-05	2.42714e-06	0.0123835	0.0120334	0.00756033	10.2909
BSG	682	P35613	0.000282306	7.64742e-05	0.0138884	0.0139812	0.0187823	7.02269
CASP3	836	P42574	8.03318e-05	0.000108262	0.0124714	0.012553	0.0126016	7.64031
PDHA1	5160	P08559	0.000223686	0.00022361	0.0289435	0.0292099	0.0289018	7.60456
PQBP1	10084	O60828	0.000183396	0.000224272	0.0112581	0.000119395	3.53033e-05	4.80712
ANP32E	81611	Q9BTT0	0.000300213	0.000360566	0.0193074	0.0131687	0.0256922	6.45992
GLRX5	51218	Q86SX6	0.000104241	0.000180064	0.0579155	0.0483854	0.038887	8.99627
PFDN5	5204	Q99471	5.49724e-05	0.000143164	0.0297325	0.00760553	0.000327995	7.57063
PCK1	5105	P35558	0.000285868	0.000371942	0.0194628	0.0216394	0.0176146	6.47996
ATP5PD	10476	O75947	0.00010671	0.000297845	0.0290086	0.0220741	0.0217338	7.49179
PAWR	5074	Q96IZ0	0.000132685	0.000320798	0.0155872	0.000383919	0.0157585	6.12864
TIMM10	26519	P62072	0.000391881	0.000339754	0.0781411	0.0520005	0.0521605	7.96099
SLC2A1	6513	P11166	0.000297892	0.00036969	0.00732641	0.0112262	8.5225e-05	4.80314
MRPL49	740	Q13405	9.39854e-05	0.000116446	0.00732783	0.000139884	0.000291269	5.20445
KRT2	3849	P35908	2.20777e-06	0.000351414	0.0156268	0.0182011	0.0157191	7.13045
HK2	3099	P52789	6.47432e-05	0.000396133	0.00453887	0.00290885	0.00608884	4.87634
ALDH5A1	7915	P51649	0.000132414	0.00034408	0.0136924	0.0111671	0.0137851	6.34166
CP	1356	P00450	0.00034923	1.68538e-05	0.00263312	5.75205e-06	0.00281256	3.89639
GFUS	7264	Q13630	4.22902e-06	0.000219048	0.00822139	0.00800411	0.00413286	6.51064
GNS	2799	P15586	0.000178389	0.00026139	0.015314	0.0151816	0.0128372	6.62253
ANP32A	8125	P39687	0.000324656	0.000391377	0.0664636	0.0701696	0.0840224	8.26755
MPI	4351	P34949	0.000301544	0.000370839	0.00771332	0.00782236	0.0116567	5.33778
KYAT3	56267	Q6YP21	5.24163e-05	0.000142974	0.0124181	0.0152184	0.01243	7.67989
SRRM1	10250	Q8IYB3	5.3907e-05	0.000281849	0.00662468	0.00499809	0.00495419	5.62562
PDLIM2	64236	Q96JY6	0.000383867	0.000257346	0.00638044	6.07864e-06	0.000232215	3.36768
UQCRB	7381	P14927	6.16824e-05	0.000342868	0.0564819	0.0564967	0.0452147	8.61115
SNRPD3	6634	P62318	6.52061e-05	0.000269138	0.000142854	0.0190935	0.000152457	5.85774
PPIL3	53938	Q9H2H8	2.1848e-05	0.000392772	0.000135105	0.020785	0.013844	6.38967
ANPEP	290	P15144	3.56548e-05	3.56715e-05	1.92013e-05	0.00181951	0.000183403	4.82528
TUBB3	10381	Q13509	0.000262744	0.000396627	2.63406e-05	0.0768957	0.000223482	6.87035
H2AC8	3012	P04908,Q7L7L0,Q93077	0.000118581	0.000249323	0.000231651	0.114316	0.113086	9.27316
HGD	3081	Q93099	0.000189511	0.000227117	1.38683e-05	0.00618382	0.000137726	3.92661
FAHD2A	51011	Q96GK7	0.000186803	0.000352662	0.000158258	0.0161114	0.0266611	6.31434
TNS1	7145	Q9HBL0	1.16079e-05	0.00027019	0.000241811	0.00268633	0.00034919	3.53979
HADH	3033	Q16836	0.000325629	0.000152752	0.000321481	0.00429644	0.0126944	5.17749
SDHA	6389	P31040	0.000305984	0.000184217	0.00027099	0.00566241	0.00753206	4.77974
CPS1	1373	P31327	0.000286851	0.00011227	8.93032e-07	0.00223532	9.06536e-05	2.54349
EIF3I	8668	Q13347	2.0937e-05	0.000162672	0.000285424	0.00412681	0.000136916	4.63089
BOD1L1	259282	Q8NFC6	0.000352433	5.42268e-05	0.000171543	0.000589606	0.000693695	1.83897
LSM3	27258	P62310	0.000131291	0.000279814	0.000185931	0.0352151	0.000368749	6.44309
GDA	9615	Q9Y2T3	0.00016681	0.000232946	2.50617e-05	0.00298186	0.00801647	4.7853
DR1	1810	Q01658	0.000111086	0.000375459	0.000206207	0.0182464	6.74956e-05	5.25038
HLA-A	3105	P04439	0.000322184	0.000242972	0.000214	0.00887604	0.00864916	4.97215
FUCA2	2519	Q9BTY2	0.000374068	0.000259587	0.000121167	0.00645321	0.00669548	4.38831
KRT5	3852	P13647	0.000176441	0.000173841	0.000308628	0.00731446	0.00038955	4.51569
MACF1	23499	Q9UPN3	0.000125848	0.000311283	0.000345531	0.000359323	0.000242072	1.11519
C11orf54	28970	Q9H0W9	0.000253009	0.000233217	0.000108322	0.0176846	0.000228304	5.21193
SZRD1	26099	Q7Z422	0.000347496	0.000265025	0.000160826	0.0311729	0.031184	6.67336
IVD	3712	P26440	6.01772e-05	5.37032e-05	0.000101651	0.00997834	0.00963903	7.43593
D2HGDH	728294	Q8N465	1.67747e-05	2.09845e-05	1.96428e-05	0.00489528	0.000289395	7.10674
GK	2710	P32189,Q14409	0.000383764	0.00028637	0.000214134	0.00842726	0.00864633	4.68915
ALAD	210	P13716	8.30519e-05	0.000225141	0.00029346	0.0134222	0.000160262	5.49261
PFDN1	5201	O60925	0.000195576	3.49364e-05	0.000110859	0.0201205	0.029912	7.76507
ZNF555	148254	Q8NEP9	2.03139e-05	4.2063e-05	0.000137651	0.00203279	9.66195e-05	5.18367
SRSF9	8683	Q13242	0.000156661	0.000151404	0.000276957	0.0164007	0.0164677	6.74943
EFHD2	79180	Q96C19	0.000377197	1.8374e-05	7.08887e-05	0.0128165	0.0125833	6.00876
NAXE	128240	Q8NCW5	9.5173e-05	0.00020969	0.000294909	0.00523784	0.0159925	6.14172
ADSL	158	P30566	9.98598e-05	0.000190241	0.00014288	0.00485204	9.99984e-05	4.13443
MYL12B	103910	O14950,P19105	0.000270758	2.89262e-05	3.70615e-05	0.0133757	0.0133062	6.47828
FBXO2	26232	Q9UK22	8.3126e-05	0.000233524	0.000179982	0.00036661	0.01143	5.24118
SUOX	6821	P51687	0.000189057	0.000332185	0.000167137	0.000252799	0.00318585	2.79029
APLP2	334	Q06481	0.000306568	0.000112023	0.000162966	8.07603e-05	0.00213982	2.50949
RNF213	57674	Q63HN8	7.86515e-05	0.000129398	6.37833e-05	0.000310765	0.000222145	1.52006
TRAK1	22906	Q9UPV9	0.000333857	0.000183754	0.000138463	0.000121711	0.00156527	1.81831
RPL31	6160	P62899	0.000138518	0.000322973	0.000209809	0.000107256	0.0214579	5.56022
HMGB2	3148	P26583	0.000305758	0.000137084	0.000306314	0.00024006	0.0125351	4.88459
UBQLN1	29979	Q9UMX0	0.000263997	2.74369e-05	0.00036233	0.000230056	0.0142892	5.67422
RRP1B	23076	Q14684	0.000381094	2.67802e-06	0.000277032	0.000118526	0.00446629	3.66318
NUTF2	10204	P61970	0.000222048	0.000201985	8.80845e-05	0.000236187	0.025013	5.90094
ACTBL2	345651	Q562R1	0.000102947	0.000166667	0.000275433	3.23361e-05	0.00755675	4.86639
CFAP69	79846	A5D8W1	0.000176328	3.18723e-05	0.000241486	0.000335517	0.00158162	3.37407
NIF3L1	60491	Q9GZT8	0.000282684	0.000210955	5.17268e-05	0.000183322	0.00854704	4.15304
BDH2	56898	Q9BUT1	0.000296396	0.000304034	0.000153969	0.000156124	0.011211	4.26213
SUPT5H	6829	O00267	0.000281794	0.00031038	0.00021549	9.83318e-05	0.00141318	1.54417
CDC14A	8556	Q9UNH5	0.00018444	0.00039147	3.51022e-05	0.000204934	0.00205825	1.99664
PLRG1	5356	O43660	7.86856e-05	3.03216e-05	6.73818e-05	0.000210697	0.00548662	5.72475
CLIP2	7461	Q9UDT6	0.000144416	0.000390028	0.000102392	3.85388e-05	0.00270865	2.41464
TIMM9	26520	Q9Y5J7	1.34187e-05	0.000213686	0.000172875	0.000215743	0.0380737	7.40395
MIA3	375056	Q5JRA6	3.52026e-05	0.000272446	0.00012935	0.000347736	0.000982269	2.24598
DPP9	91039	Q86TI2	2.79721e-05	0.00016353	0.000308622	0.00010809	0.00157222	3.37656
POLG	5428	P54098	0.000206023	0.000154797	0.00028257	8.52928e-05	0.00137254	2.27007
PMPCB	9512	O75439	0.000335159	0.00034769	0.000345493	0.000145838	0.00587871	3.22167
PIPOX	51268	Q9P0Z9	0.000215475	0.0002243	8.57325e-05	1.82629e-06	0.00643141	3.88981
CEP290	80184	O15078	0.000147798	0.00027565	0.000194998	0.000136765	0.00082353	1.448
SMG1	23049	Q96Q15	0.000136479	0.000114519	0.000312168	0.000305498	0.000565346	2.23672
HSD17B8	7923	Q92506	0.000329208	7.80216e-05	8.08651e-05	0.000398062	0.00658486	4.11653
KLC1	3831	Q07866	5.89773e-05	0.000173246	0.000282477	0.000151152	0.00448579	4.4049
RPRD1B	58490	Q9NQG5	0.000108923	0.000200536	0.000174324	0.000366882	0.00478547	4.10542
ARMT1	79624	Q9H993	0.000271202	0.000294038	0.000355423	0.000113958	0.00376417	2.90493
GOLGA3	2802	Q08378	0.000219233	0.000195695	0.000326441	0.000138719	0.00109105	1.9071

## Sheet: Metabolomics
Query	Match	PubChem	ChEBI	KEGG	METLIN	SMILES	p.value	p.adj	log2FC
HMDB0000045	Adenosine monophosphate	6083	16027	C00020	5111	NC1=C2N=CN([C@@H]3O[C@H](COP(O)(O)=O)[C@@H](O)[C@H]3O)C2=NC=N1	0.258419	1	-0.060363
HMDB0000050	Adenosine	60961	16335	C00212	86	NC1=C2N=CN([C@@H]3O[C@H](CO)[C@@H](O)[C@H]3O)C2=NC=N1	2.65872e-06	0.000172817	2.44816
HMDB0000055	Cellobiose	10712	36217	C06422	3480	OC[C@H]1O[C@@H](O[C@H]2[C@H](O)[C@@H](O)[C@H](O)O[C@@H]2CO)[C@H](O)[C@@H](O)[C@@H]1O	5.90822e-06	0.000342677	0.602547
HMDB0000064	Creatine	586	16919	C00300	7	CN(CC(O)=O)C(N)=N	0.000261617	0.0094182	2.18496
HMDB0000067	Cholesterol	5997	1307929	C00187	163	C[C@H](CCCC(C)C)[C@H]1CC[C@@H]2[C@@]1(CC[C@H]3[C@H]2CC=C4[C@@]3(CCC(C4)O)C)C	0.00182529	0.0375375	-0.335903
HMDB0000078	Cysteinylglycine	439498	4047	C01419	5134	N[C@@H](CS)C(=O)NCC(O)=O	0.00134936	0.0310352	1.3968
HMDB0000094	Citric acid	311	30769	C00158	124	OC(=O)CC(O)(CC(O)=O)C(O)=O	0.000177568	0.00692516	-2.63075
HMDB0000123	Glycine	750	15428	C00037	20	NCC(O)=O	0.0017875	0.0375375	1.57794
HMDB0000124	Fructose 6-phosphate	69507	15946	C00085	5159	OCC(=O)[C@@H](O)[C@H](O)[C@H](O)COP(O)(O)=O	0.00104734	0.0272309	-0.972144
HMDB0000131	Glycerol	753	17754	C00116	105	OCC(O)CO	0.000101842	0.00407366	3.71077
HMDB0000132	Guanine	764	16235	C00242	315	NC1=NC(=O)C2=C(N1)N=CN2	0.000188569	0.00716564	1.91061
HMDB0000133	Guanosine	6802	16750	C00387	87	NC1=NC2=C(N=CN2[C@@H]2O[C@H](CO)[C@@H](O)[C@H]2O)C(=O)N1	0.00024934	0.00922559	3.70237
HMDB0000134	Fumaric acid	444972	18012	C00122	3242	OC(=O)\C=C\C(O)=O	0.00622696	0.0996314	0.228531
HMDB0000148	L-Glutamic acid	33032	16015	C00025	5174	N[C@@H](CCC(O)=O)C(O)=O	6.41608e-05	0.00269475	0.58015
HMDB0000149	Ethanolamine	700	16000	C00189	3207	NCCO	0.00399164	0.0718495	1.79771
HMDB0000156	L-Malic acid	222656	30797	C00149	NA	O[C@@H](CC(O)=O)C(O)=O	0.00512306	0.087092	0.119159
HMDB0000158	L-Tyrosine	6057	17895	C00082	34	N[C@@H](CC1=CC=C(O)C=C1)C(O)=O	2.70202e-06	0.000172929	1.59201
HMDB0000159	L-Phenylalanine	6140	17295	C00079	28	N[C@@H](CC1=CC=CC=C1)C(O)=O	4.21463e-05	0.00189659	1.68349
HMDB0000162	L-Proline	145742	17203	C00148	29	OC(=O)[C@@H]1CCCN1	0.0150628	0.21088	0.130889
HMDB0000167	L-Threonine	6288	16857	C00188	32	C[C@@H](O)[C@H](N)C(O)=O	3.03209e-05	0.00148572	0.590309
HMDB0000168	L-Asparagine	6267	17196	C00152	14	N[C@@H](CC(N)=O)C(O)=O	4.75168e-05	0.00204322	1.17313
HMDB0000172	L-Isoleucine	6306	17191	C00407	5193	CC[C@H](C)[C@@H](C(=O)O)N	1.50701e-06	0.000102476	1.54052
HMDB0000175	Inosinic acid	8582	17202	C00130	5196	O[C@@H]1[C@@H](COP(O)(O)=O)O[C@H]([C@@H]1O)N1C=NC2=C1N=CNC2=O	0.0174633	0.227023	-0.544789
HMDB0000182	L-Lysine	5962	18019	C00047	5200	NCCCC[C@H](N)C(O)=O	4.23199e-05	0.00189659	2.27901
HMDB0000186	Alpha-Lactose	84571	36219	C00243	267	OC[C@H]1O[C@@H](O[C@H]2[C@H](O)[C@@H](O)[C@@H](O)O[C@@H]2CO)[C@H](O)[C@@H](O)[C@H]1O	6.64459e-06	0.000378741	0.636582
HMDB0000187	L-Serine	5951	17115	C00065	5203	N[C@@H](CO)C(O)=O	2.05554e-05	0.00104832	1.37994
HMDB0000190	L-Lactic acid	107689	422	C00186	5205	C[C@H](O)C(O)=O	7.03708e-07	4.85559e-05	1.91996
HMDB0000191	L-Aspartic acid	5960	17053	C00049	5206	N[C@@H](CC(O)=O)C(O)=O	0.00143559	0.0315829	0.396175
HMDB0000195	Inosine	6021	17596	C00294	84	OC[C@H]1O[C@H]([C@H](O)[C@@H]1O)N1C=NC2=C(O)N=CN=C12	3.42405e-06	0.000208867	4.16088
HMDB0000208	Oxoglutaric acid	51	30915	C00026	5218	OC(=O)CCC(=O)C(O)=O	0.00111492	0.0278731	-0.862116
HMDB0000210	Pantothenic acid	6613	46905	C00864	NA	CC(C)(CO)[C@@H](O)C(=O)NCCC(O)=O	4.74913e-08	3.46687e-06	-0.900225
HMDB0000211	myo-Inositol	NA	17268	C00137	5221	O[C@H]1[C@H](O)[C@@H](O)[C@H](O)[C@H](O)[C@@H]1O	3.98361e-06	0.000239017	1.47481
HMDB0000212	N-Acetylgalactosamine	84265	40356	C01074	5222	CC(=O)N[C@H]1[C@@H](O)O[C@H](CO)[C@H](O)[C@@H]1O	0.000297406	0.0104092	0.820197
HMDB0000214	Ornithine	6262	15729	C00077	27	NCCC[C@H](N)C(O)=O	0.000825876	0.0231245	3.06239
HMDB0000243	Pyruvic acid	1060	32816	C00022	117	CC(=O)C(=O)O	5.21595e-06	0.000307741	0.99143
HMDB0000250	Pyrophosphate	1023	29888	C00013	3306	OP(O)(=O)OP(O)(O)=O	0.0333109	0.36642	-1.42209
HMDB0000254	Succinic acid	1110	15741	C00042	114	O=C(O)CCC(=O)O	0.000350077	0.0112931	0.40746
HMDB0000283	D-Ribose	5779	47013	C00121	313	OC[C@H]1OC(O)[C@H](O)[C@@H]1O	4.15082e-07	2.94708e-05	1.56707
HMDB0000288	Uridine 5'-monophosphate	6030	16695	C00105	NA	O[C@H]1[C@@H](O)[C@@H](O[C@@H]1COP(O)(O)=O)N1C=CC(=O)NC1=O	0.0387542	0.387542	-1.27205
HMDB0000292	Xanthine	1188	17712	C00385	82	O=C1NC2=C(NC=N2)C(=O)N1	2.5984e-06	0.000171494	3.16307
HMDB0000296	Uridine	6029	16704	C00299	90	OC[C@H]1O[C@H]([C@H](O)[C@@H]1O)N1C=CC(=O)NC1=O	4.75443e-07	3.3281e-05	1.52185
HMDB0000300	Uracil	1174	17568	C00106	258	O=C1NC=CC(=O)N1	0.00127837	0.0306808	1.85521
HMDB0000574	L-Cysteine	5862	17561	C00097	5556	N[C@@H](CS)C(O)=O	1.55435e-05	0.000808264	1.73234
HMDB0000613	Erythronic acid	2781043	37655	NA	5586	OC[C@@H](O)[C@@H](O)C(O)=O	1.00789e-05	0.000554342	1.338
HMDB0000641	L-Glutamine	5961	18050	C00064	5614	N[C@@H](CCC(N)=O)C(O)=O	0.000973198	0.0262763	1.19734
HMDB0000646	L-Arabinose	439195	17535	C02479	5474	O[C@H]1COC(O)[C@H](O)[C@H]1O	0.000631189	0.0190587	0.296827
HMDB0000660	D-Fructose	439709	28645	C02336	135	OC[C@H]1O[C@](O)(CO)[C@@H](O)[C@@H]1O	0.000614797	0.0190587	-0.767161
HMDB0000661	Glutaric acid	743	17859	C00489	3254	OC(=O)CCCC(O)=O	1.9063e-06	0.000127722	0.880076
HMDB0000719	L-Homoserine	12647	15699	C00263	5687	N[C@@H](CCO)C(O)=O	1.51008e-05	0.000800343	3.14115
HMDB0000812	N-Acetyl-L-aspartic acid	65065	21547	C01042	5776	CC(=O)N[C@@H](CC(O)=O)C(O)=O	0.849624	1	0.0038997
HMDB0000883	L-Valine	6287	16414	C00183	5842	CC(C)[C@H](N)C(O)=O	3.06869e-06	0.000190259	1.60707
HMDB0000929	L-Tryptophan	6305	16828	C00078	5879	N[C@@H](CC1=CNC2=C1C=CC=C2)C(O)=O	3.42329e-05	0.00164318	1.39402
HMDB0001058	Fructose 1,6-bisphosphate	10267	28013	C05378	147	O[C@H]1[C@H](O)[C@@](O)(COP(O)(O)=O)O[C@@H]1COP(O)(O)=O	0.235008	1	-0.570136
HMDB0001173	5'-Methylthioadenosine	439176	17509	C00170	3425	CSC[C@H]1O[C@H]([C@H](O)[C@@H]1O)N1C=NC2=C1N=CN=C2N	1.77087e-07	1.27502e-05	2.53291
HMDB0001209	Allantoic acid	203	30837	C00499	343	NC(=O)NC(NC(N)=O)C(O)=O	0.00709273	0.106391	0.237531
HMDB0001266	L-Sorbose	441484	10295	C08356	6121	OC[C@@]1(O)OC[C@H](O)[C@@H](O)[C@@H]1O	2.40652e-05	0.00120326	-0.7317
HMDB0001316	6-Phosphogluconic acid	91493	48928	C00345	367	O[C@H](COP(O)(O)=O)[C@@H](O)[C@H](O)[C@@H](O)C(O)=O	0.000318079	0.0108147	0.66403
HMDB0001397	Guanosine monophosphate	6804	17345	C00144	6216	NC1=NC2=C(N=CN2[C@@H]2O[C@H](COP(O)(O)=O)[C@@H](O)[C@H]2O)C(=O)N1	0.249479	1	2.00955
HMDB0001401	Glucose 6-phosphate	5958	4170	C00092	145	OC1O[C@H](COP(O)(O)=O)[C@@H](O)[C@H](O)[C@H]1O	1.0818e-05	0.000584172	-0.774067
HMDB0001429	Phosphate	1004	26078	C00009	3231	OP(O)(O)=O	0.000767834	0.0222672	1.7967
HMDB0001548	D-Ribose 5-phosphate	440101	52742	C00117	6315	O[C@H]1O[C@H](COP(O)(O)=O)[C@@H](O)[C@H]1O	9.64005e-06	0.000539843	1.86204
HMDB0001645	L-Norleucine	21236	18347	C01933	6334	CCCC[C@@H](C(=O)O)N	0.0713041	0.570432	1.04269
HMDB0002117	Oleamide	5283387	116314	C19670	NA	CCCCCCCC/C=C\CCCCCCCC(=O)N	0.0627558	0.564803	0.254679
HMDB0002994	Erythritol	222285	17113	C00503	140	OC[C@H](O)[C@H](O)CO	7.3994e-05	0.00303375	0.627461
HMDB0003229	Palmitoleic acid	5312427	28716	C08362	188	CCCCCC/C=C\CCCCCCCC(=O)O	0.000342214	0.0112931	1.04991
HMDB0004136	D-Threitol	169019	48300	C16884	140	OC[C@@H](O)[C@H](O)CO	2.71338e-06	0.000172929	0.688289
HMDB0004813	N-3-Methyluridine	99592	89487	NA	7077	CN1C(=O)C=CN(C2OC(CO)C(O)C2O)C1=O	0.0211241	0.25349	-0.242736
HMDB0011537	MG(0:0/18:1(9Z)/0:0)	5319879	73990	NA	NA	CCCCCCCC/C=C\CCCCCCCC(=O)OC(CO)CO	0.00353017	0.0670732	2.44544
HMDB0011567	MG(18:1(9Z)/0:0/0:0)	12178130	NA	NA	NA	CCCCCCCC/C=C\CCCCCCCC(=O)OC[C@H](CO)O	3.63273e-05	0.00167105	2.12852
HMDB0029942	D-Arabinose	66308	46983	NA	NA	OC[C@@H](O)[C@@H](O)[C@H](O)C=O	0.168399	1	0.431561
HMDB0030092	Hentriacontane	12410	5659	C08376	NA	CCCCCCCCCCCCCCCCCCCCCCCCCCCCCCC	0.635628	1	0.0437546
HMDB0031645	Acetamide	178	27856	C06244	NA	CC(N)=O	3.45349e-05	0.00164318	0.492791
HMDB0061868	Octacosane	12408	32943	NA	NA	CCCCCCCCCCCCCCCCCCCCCCCCCCCC	0.906245	1	0.0102479

## Sheet: Transriptomics enrichment
ID	Description	setSize	enrichmentScore	NES	pvalue	p.adjust	qvalues	rank	leading_edge	core_enrichment
WP_ELECTRON_TRANSPORT_CHAIN_OXPHOS_SYSTEM_IN_MITOCHONDRIA	electron_transport_chain_oxphos_system_in_mitochondria	88	-0.664298	-2.78214	1e-10	2.785e-08	2.14211e-08	3880	tags=67%, list=24%, signal=51%	COX7A2L/NDUFA3/ATP5F1A/NDUFS7/SLC25A5/UQCRB/ATP5F1B/COX4I1/COX8A/NDUFB4/NDUFB6/NDUFA6/NDUFA8/COX7C/SLC25A4/UQCRH/UQCRFS1/SURF1/SDHC/NDUFB10/SDHB/ATP5F1E/ATP5PF/NDUFV2/UCP2/ATP5ME/COX17/NDUFB7/COX5B/NDUFB8/NDUFA12/NDUFA1/COX5A/COX6A1/COX6B1/SCO1/NDUFA7/NDUFS3/ATP5PO/ATP5PD/NDUFA2/UQCR10/NDUFS5/ATP5MG/COX7A2/NDUFS6/UQCR11/NDUFB1/NDUFB9/NDUFA9/NDUFAB1/NDUFB3/NDUFB2/UQCRQ/ATP5MF/ATP5MC1/COX7B/NDUFA4/…
WP_MITOCHONDRIAL_COMPLEX_I_ASSEMBLY_MODEL_OXPHOS_SYSTEM	mitochondrial_complex_i_assembly_model_oxphos_system	50	-0.730959	-2.74962	1e-10	2.785e-08	2.14211e-08	2953	tags=64%, list=18%, signal=53%	NDUFB4/NDUFB6/NDUFA6/NDUFB11/NDUFA8/TMEM186/NDUFB10/NDUFA13/NDUFV2/NDUFAF6/DMAC1/NDUFB7/NDUFB8/NDUFA12/NDUFA1/NDUFA7/NDUFS3/ACAD9/NDUFA2/NDUFAF4/COA1/NDUFAF3/NDUFS5/FOXRED1/NDUFS6/NDUFAF1/NDUFB1/NDUFB9/NDUFAB1/NDUFB3/NDUFB2/TIMMDC1
WP_OXIDATIVE_PHOSPHORYLATION	oxidative_phosphorylation	51	-0.675341	-2.56924	4.74287e-10	8.80592e-08	6.77315e-08	2953	tags=65%, list=18%, signal=53%	NDUFA3/ATP5F1A/NDUFS7/ATP5F1B/NDUFB4/NDUFB6/NDUFA6/NDUFA8/NDUFB10/ATP5F1E/ATP5PF/NDUFV2/ATP5ME/NDUFB7/NDUFB8/NDUFA11/NDUFA7/NDUFS3/ATP5PO/ATP5PD/NDUFA2/NDUFS5/ATP5MG/NDUFS6/NDUFB1/NDUFB9/NDUFA9/NDUFAB1/NDUFB2/ATP5MF/ATP5MC1/NDUFA4/ATP5PB
WP_COMPLEMENT_AND_COAGULATION_CASCADES	complement_and_coagulation_cascades	54	0.701642	2.2718	3.13481e-09	4.36523e-07	3.35755e-07	2706	tags=54%, list=17%, signal=45%	KLKB1/SERPINE1/F12/PLG/MASP1/TFPI/VWF/C3/CFB/C5AR1/F10/SERPING1/SERPIND1/KNG1/F13B/CLU/SERPINF2/C2/CFH/CD55/F8/F2/C4B/LMAN1/F7/CD46/SERPINA5/F9/C8G
WP_DNA_IRDAMAGE_AND_CELLULAR_RESPONSE_VIA_ATR	dna_irdamage_and_cellular_response_via_atr	80	-0.526286	-2.1665	2.52976e-07	2.55304e-05	1.96369e-05	4805	tags=62%, list=30%, signal=44%	DCLRE1A/RAD52/BRCC3/UIMC1/EEF1E1/CDC25C/CHEK1/TOP3A/ATRIP/TP53/CEP164/TOPBP1/RPA1/SMARCC2/BRIP1/SEM1/RBBP8/RECQL/HUS1/CHEK2/CDK2/RFWD3/MCM2/TP53BP1/H2AX/XRCC5/PPM1D/FANCD2/NBN/BRCA2/FOXM1/E2F1/MLH1/FANCI/ATR/RAD51/SMC1A/MDC1/EXO1/PARP1/BRCA1/PCNA/RPA2/CDC45/FANCA/CLSPN/FEN1/POLB/PRKDC/HERC2
WP_DNA_REPLICATION	dna_replication	42	-0.65935	-2.40957	2.75013e-07	2.55304e-05	1.96369e-05	3604	tags=71%, list=22%, signal=56%	RPA1/ORC3/RFC3/POLD2/CDK2/POLD3/POLA2/CDC7/MCM2/ORC6/MCM4/MCM6/MCM7/MCM3/MCM10/ORC5/POLE2/RFC4/MCM5/PRIM2/RFC2/PCNA/ORC1/RPA2/RFC5/CDC45/POLA1/RPA3/CDC6/POLE
WP_RETINOBLASTOMA_GENE_IN_CANCER	retinoblastoma_gene_in_cancer	87	-0.501005	-2.10833	9.29665e-07	7.39747e-05	5.68983e-05	3690	tags=49%, list=23%, signal=38%	TP53/H2AZ1/RPA1/KIF4A/RABIF/RFC3/RRM1/CDK2/E2F3/POLD3/CDC7/SUV39H1/CCNE1/SMARCA2/SMC2/DHFR/STMN1/RRM2/MCM4/MCM6/MCM7/E2F1/MCM3/FANCG/POLE2/RFC4/TFDP1/SMC1A/CDC25A/TYMS/DNMT1/PCNA/ORC1/RPA2/CDK4/RFC5/CDC45/POLA1/RPA3/POLE/CCND3/PRKDC/RBP1
WP_CYTOPLASMIC_RIBOSOMAL_PROTEINS	cytoplasmic_ribosomal_proteins	88	-0.483641	-2.02553	2.74365e-06	0.000182468	0.000140347	5260	tags=57%, list=32%, signal=39%	RPS19/RPL32/RPLP0/RPL19/RPL36A/RPS6/RPS25/RPS16/RPL37A/RPL9/RPS3/UBA52/FAU/RPS11/RPL38/RPS23/RPS4X/RPL21/MRPL19/RPS9/RPS5/RPS13/RPL24/RPS3A/RPS14/RPL17/RPL10A/RPL34/RPL35A/RPL27A/RPS7/RPL12/RPL30/RPL39/RPL26/RPL41/RPSA/RPS17/RPS27/RPS20/RPS27A/RPS21/RPS10/RPL35/RPS18/RPS29/RPS15A/RPL27/RPS26/RPS12
WP_DNA_REPAIR_PATHWAYS_FULL_NETWORK	dna_repair_pathways_full_network	120	-0.439708	-1.93529	2.94831e-06	0.000182468	0.000140347	5167	tags=57%, list=32%, signal=39%	DCLRE1C/FANCC/NHEJ1/PALB2/POLD1/FAN1/PARP2/RAD52/ERCC2/GTF2H4/LIG3/OGG1/HMGB1/MSH6/CHEK1/POLH/REV3L/MGMT/PNKP/RPA1/NEIL3/BRIP1/APEX2/CETN2/MUTYH/RFC3/POLE3/FAAP24/POLD2/POLD3/XRCC6/CENPX/H2AX/FANCM/XRCC5/LIG1/FANCD2/SMUG1/RAD51C/NBN/BRCA2/FANCG/RBX1/POLE4/FANCB/POLE2/MLH1/FANCI/ATR/UNG/RFC4/RAD51/EXO1/PARP1/BRCA1/RFC2/PCNA/RPA2/RFC5/FANCA/GTF2H5/FEN1/CCNH/CENPS/POLB/RPA3/POLE/PRKDC
WP_OREXIN_RECEPTOR_PATHWAY	orexin_receptor_pathway	137	0.495144	1.83958	4.09673e-06	0.000223047	0.000171558	2696	tags=31%, list=17%, signal=26%	PRDM16/SLC1A2/FOSL2/GADD45B/BHLHE40/KLF10/PAPPA/MAFF/CXCL2/LRRC8C/VEGFA/FOS/CXCL8/EGR1/CCN2/SGK1/JUNB/PPARG/PDK1/HBEGF/HES1/BMPR1A/CYP11A1/SKIL/CDKN1A/ID1/CYP21A2/NR4A1/LDLR/AVP/DBP/ICAM1/PLD1/TRIM9/OPN3/GRIN2B/MAPK3/LDHA/GNRH1/HOMER1/LHB/MMP13/HIF1A
WP_NUCLEAR_RECEPTORS_METAPATHWAY	nuclear_receptors_metapathway	295	0.421035	1.65855	4.40487e-06	0.000223047	0.000171558	3471	tags=34%, list=21%, signal=27%	PCK1/ANGPTL4/IGFBP1/PDGFB/BIRC3/CYP1A2/SLC6A8/PRRG4/JUN/CCL20/SLC2A5/GADD45B/BAAT/BHLHE40/MAFF/SERPINB9/STOM/SRGN/SLC2A3/ARL5B/GPX3/PLK2/SCNN1A/EGR1/JUNB/CES3/AHR/NR3C1/UGT1A1/RGS2/SERTAD2/IL17B/EGFR/HBEGF/GCLC/HES1/APOC3/JUND/UGT2B4/TGFB1/CPEB4/CAP2/SLC6A4/BIRC2/SLC5A10/KAT2B/SLC2A14/CES1/TNFAIP3/SLC19A2/CPT1A/FGD4/CYP7A1/CYP3A4/SLC39A10/CYP1A1/SLC2A13/CDKN1B/APOA1/SNAI2/SOD3/UGT1A6/SLCO1B1/PDK4…
WP_MITOCHONDRIAL_COMPLEX_IV_ASSEMBLY	mitochondrial_complex_iv_assembly	32	-0.659537	-2.2513	6.09215e-06	0.000282777	0.0002175	3634	tags=62%, list=22%, signal=49%	COX16/SCO2/COX4I1/COX8A/COX7C/SURF1/PET117/COX17/TACO1/TMEM177/COX5B/COX5A/COX6A1/COX6B1/COA3/COX7A2/PET100/COX14/COX7B/NDUFA4
WP_COMPLEMENT_SYSTEM	complement_system	85	0.554931	1.92897	8.69426e-06	0.000372516	0.000286523	2105	tags=32%, list=13%, signal=28%	KLKB1/F12/PLG/SFTPA2/ITGB2/MASP1/ADM/VTN/ITGAX/CPN1/C8A/C3/ITGA2/CFB/C5AR1/F10/SERPING1/ALB/F11/C2/CFH/CD55/C5/ICAM1/APOA1/CD46/C4A
WP_ADIPOGENESIS	adipogenesis	127	0.494128	1.81943	1.02069e-05	0.000406088	0.000312346	2018	tags=28%, list=12%, signal=24%	PCK1/SERPINE1/SOCS3/RORA/KLF5/GADD45B/PLIN2/KLF6/PPARG/AHR/NR3C1/CEBPD/KLF7/FRZB/NR2F1/SFRP4/IL6ST/WWTR1/TGFB1/BMP2/EPAS1/DLK1/AGT/IRS1/SMAD3/IRS4/MBNL1/CDKN1A/GADD45A/MEF2D/MEF2A/RBL2/PRLR/LPIN2/LPIN1
WP_PYRIMIDINE_METABOLISM	pyrimidine_metabolism	83	-0.469184	-1.95131	1.33197e-05	0.000465897	0.000358348	3314	tags=49%, list=20%, signal=40%	POLR3G/NME7/CTPS2/RRM1/NME6/ENTPD1/POLE3/POLR3A/POLD2/NT5C/POLD3/POLA2/POLR2J/POLR1B/UPB1/POLR3C/RRM2/POLE4/PNPT1/POLE2/TK1/PRIM2/DTYMK/TYMS/POLR1C/POLR3H/POLA1/POLR3B/POLR2J2/POLR2G/NME2/DCTPP1/POLR1A/CTPS1/NME1-NME2/POLR2L/POLE/POLR3K/POLR2A/POLR2J3/NME1
WP_COMPLEMENT_SYSTEM_IN_NEURONAL_DEVELOPMENT_AND_PLASTICITY	complement_system_in_neuronal_development_and_plasticity	96	0.521253	1.84057	1.3383e-05	0.000465897	0.000358348	2105	tags=28%, list=13%, signal=25%	PLSCR4/ITGB2/MASP1/VTN/ITGAX/ATP10A/C8B/PARD6B/C8A/C3/CFB/C5AR1/MBP/TGFB1/SERPING1/AXL/PRKCI/CLU/C2/CFH/CD55/C5/C4B/FASLG/PATJ/CD46/C4A
WP_GLUCOCORTICOID_RECEPTOR_PATHWAY	glucocorticoid_receptor_pathway	67	0.575333	1.92932	1.75473e-05	0.000563695	0.00043357	1644	tags=31%, list=10%, signal=28%	ANGPTL4/BIRC3/PRRG4/JUN/CCL20/GADD45B/BHLHE40/SERPINB9/STOM/SRGN/ARL5B/PLK2/SCNN1A/NR3C1/RGS2/SERTAD2/CPEB4/BIRC2/TNFAIP3/SLC19A2/FGD4
WP_NETWORK_MAP_OF_SARSCOV2_SIGNALING_PATHWAY	network_map_of_sarscov2_signaling_pathway	183	0.456738	1.74046	1.82164e-05	0.000563695	0.00043357	2800	tags=28%, list=17%, signal=24%	IGFBP3/SERPINE1/IFITM1/DUSP1/JUN/CCL20/ITIH3/TNFSF10/CXCL2/APOL1/TF/FOS/GSN/CPN1/CXCL8/RRAS/EGR1/C8A/JUNB/AHR/CXCL16/IFI27/CFB/CXCL1/COL7A1/ZAP70/FAM83A/ALB/DEPTOR/LCK/AGT/EIF4A2/MMP25/CFH/CTSD/SMAD5/ULK1/CTSB/CTSZ/IFIT1/CARD11/APOA1/CD14/SERPINA5/IL7/NFKB2/IRF9/IFI6/TRAF6/HIF1A/IL1R2/CD8A
WP_TGFBETA_SIGNALING_PATHWAY	tgfbeta_signaling_pathway	132	0.482334	1.77834	1.94906e-05	0.000571383	0.000439484	2805	tags=30%, list=17%, signal=25%	JUN/KLF11/SIK1/KLF10/ATF3/FOS/APP/KLF6/JUNB/NEDD9/PIAS2/ITGA2/PDK1/FOXH1/AXIN1/MMP1/WWP1/PPM1A/CAV1/JUND/TGFB1/TGIF1/SMAD7/ZEB1/SKIL/ATF2/SMAD3/SMAD4/CDKN1A/SNIP1/MEF2A/RBL2/SOS1/MAP2K1/DCP1A/TGFBR1/TRAF6/ITGB1/NEDD4L/E2F5
WP_PLURIPOTENT_STEM_CELL_DIFFERENTIATION_PATHWAY	pluripotent_stem_cell_differentiation_pathway	40	0.652496	2.04267	2.06697e-05	0.000575651	0.000442766	1039	tags=22%, list=6%, signal=21%	PDGFB/FST/VEGFA/SHH/TF/LEFTY1/CSF1/TGFB1/WNT2B
WP_FOCAL_ADHESION_PI3KAKTMTORSIGNALING_PATHWAY	focal_adhesion_pi3kaktmtorsignaling_pathway	270	0.410015	1.61044	2.48438e-05	0.000650067	0.000500004	3572	tags=35%, list=22%, signal=28%	PDGFB/PIK3IP1/PFKFB4/PFKFB3/HIF3A/CHAD/ITGB2/IL2RG/LPAR6/VTN/SLC2A3/TNXB/VEGFA/VWF/ITGAX/GNG12/FGF11/PPP2R5B/EFNA3/PRKAA2/EFNA1/ITGAL/ITGA2/PIK3CB/PTEN/PIK3CA/EGFR/CSF1/GNG4/PPP2R5C/CSF3R/PPP2R5A/CREB3L3/FGF17/LAMB2/EPAS1/FOXO3/ITGA9/JAK3/IRS1/ATF2/VEGFB/IRS4/INSR/CDKN1A/CREB5/THBS4/PPP2CB/PRKAA1/ULK1/ANGPT2/PPP2R5E/RAB14/PRLR/SOS1/EFNA2/COL6A2/OSMR/CDKN1B/RAB10/ITGB5/ITGA4/STK11/PPP2R3C/MAP2K1/I…
WP_COMPLEMENT_ACTIVATION	complement_activation	18	0.781795	2.05083	2.56759e-05	0.000650067	0.000500004	2706	tags=61%, list=17%, signal=51%	MASP1/C8B/C8A/C3/CFB/C2/CD55/C5/C4B/C4A/C8G
WP_G1_TO_S_CELL_CYCLE_CONTROL	g1_to_s_cell_cycle_control	63	-0.48739	-1.90581	4.01603e-05	0.000972578	0.000748066	2751	tags=48%, list=17%, signal=40%	CDK2/E2F3/POLA2/MCM2/CCNE1/ORC6/MCM4/MCM6/MCM7/ATF6B/E2F1/MCM3/ORC5/POLE2/MCM5/PRIM2/TFDP1/CREB3/CDC25A/PCNA/ORC1/RPA2/CDK4/CDC45/CCNH/CDKN2B/RPA3/POLE/CCND3/CDKN2A
WP_GLYCOLYSIS_AND_GLUCONEOGENESIS	glycolysis_and_gluconeogenesis	41	0.637272	1.99683	4.95261e-05	0.00114942	0.000884084	2572	tags=46%, list=16%, signal=39%	PCK1/G6PC1/LDHB/SLC2A5/ALDOC/SLC2A3/HK1/ENO2/ALDOB/PGK1/HK2/ALDOA/DLD/ENO1/PFKM/PFKL/SLC2A2/LDHA/GAPDH
WP_EBOLA_VIRUS_INFECTION_IN_HOST	ebola_virus_infection_in_host	115	0.486236	1.75252	6.38433e-05	0.00142243	0.00109407	2947	tags=34%, list=18%, signal=28%	SOCS3/HAVCR2/TIAM1/HLA-B/PAK1/HLA-C/GSN/TIMD4/CD300A/HLA-E/RHOB/HAVCR1/ITGA2/RASA2/PIK3CB/CAV2/PIK3CA/EGFR/CAV1/HLA-G/AXL/RELB/ITGA1/FLNB/RELA/EPS15/NPC1/CTSB/CLEC10A/HLA-A/ITGA4/ASGR1/MAPK3/RAB5A/NFKB2/HLA-F/ITGB1/IGF1R/RHOC
WP_PPAR_SIGNALING_PATHWAY	ppar_signaling_pathway	62	0.567503	1.88395	7.86927e-05	0.00164737	0.00126709	3348	tags=39%, list=21%, signal=31%	PCK1/ANGPTL4/PPARG/MMP1/SORBS1/HMGCS2/APOC3/ACSL4/CPT1A/ACSL3/CYP7A1/APOA1/RXRB/ACSL5/SCP2/FABP2/PPARA/RXRA/FABP1/SLC27A1/FADS2/CYP8B1/ACOX1/PPARD
WP_PHOTODYNAMIC_THERAPYINDUCED_HIF1_SURVIVAL_SIGNALING	photodynamic_therapyinduced_hif1_survival_signaling	36	0.642414	1.95435	7.98547e-05	0.00164737	0.00126709	3089	tags=53%, list=19%, signal=43%	IGFBP3/SERPINE1/IGFBP1/BNIP3/BNIP3L/IGFBP2/SLC2A3/VEGFA/HK1/PGK1/EGLN1/PMAIP1/ANGPT2/PFKL/MCL1/LDHA/HIF1A/SLC16A1/EPO
WP_DNA_MISMATCH_REPAIR	dna_mismatch_repair	23	-0.676599	-2.13012	9.05903e-05	0.0018021	0.0013861	3604	tags=74%, list=22%, signal=58%	RPA1/RFC3/POLE3/POLD2/POLD3/LIG1/POLE4/POLE2/MLH1/RFC4/EXO1/RFC2/PCNA/RPA2/RFC5/RPA3/POLE
WP_BLOOD_CLOTTING_CASCADE	blood_clotting_cascade	21	0.727391	1.98648	0.000120864	0.00232143	0.00178555	2033	tags=57%, list=12%, signal=50%	KLKB1/SERPINE1/F12/PLG/VWF/F10/F11/F13B/SERPINF2/F8/F2/F7
WP_ONCOSTATIN_M_SIGNALING_PATHWAY	oncostatin_m_signaling_pathway	64	0.551892	1.83842	0.000128421	0.00238435	0.00183394	3998	tags=53%, list=25%, signal=40%	SERPINE1/SOCS3/VEGFA/FOS/EGR1/JUNB/MMP1/CCN1/JUND/IL6ST/RICTOR/JAK3/IRS1/RELA/LDLR/SOS1/OSMR/CDKN1B/MAP2K1/MAPK3/MMP13/PRKCD/HIF1A/PRKCB/LIFR/SRC/CREB1/TIMP3/CEBPB/NFKBIA/STAT5B/STAT3/KRAS/MAPK8
WP_GENES_RELATED_TO_PRIMARY_CILIUM_DEVELOPMENT_BASED_ON_CRISPR	genes_related_to_primary_cilium_development_based_on_crispr	102	-0.403193	-1.73444	0.000151044	0.00271392	0.00208743	4586	tags=50%, list=28%, signal=36%	C2CD3/BBS1/IFT46/TMEM216/TCTN2/KIF3B/KATNB1/ARL3/CEP120/TEDC1/IFT122/CPLANE2/WDR19/TTC8/MKS1/IFT172/CPLANE1/EFCAB7/CEP43/TRAF3IP1/IFT81/CEP295/SCLT1/CEP19/CEP192/FBF1/ARL13B/WDR35/TCTN3/WDPCP/TTC30B/TTC26/B9D1/IFT52/CEP83/RPGRIP1L/ARMC9/HSPB11/CBY1/TEDC2/CLUAP1/CEP162/DYNC2I2/EVC/KIAA0753/DYNLL1/TMEM231/IFT57/CC2D2A/CIBAR1/IQCE
WP_NUCLEOTIDE_EXCISION_REPAIR_IN_XERODERMA_PIGMENTOSUM	nucleotide_excision_repair_in_xeroderma_pigmentosum	73	-0.446705	-1.8124	0.000186074	0.00323884	0.00249118	4609	tags=47%, list=28%, signal=34%	ERCC2/GPS1/GTF2H4/LIG3/POLH/H4C8/H4-16/RPA1/CETN2/RFC3/POLE3/POLD2/POLD3/H4C4/LIG1/H4C3/H4C11/RBX1/POLE4/UVSSA/POLE2/RFC4/PARP1/BRCA1/RFC2/PCNA/RPA2/RFC5/GTF2H5/CCNH/H4C2/RPA3/SLX4/POLE
WP_CELLS_AND_MOLECULES_INVOLVED_IN_LOCAL_ACUTE_INFLAMMATORY_RESPONSE	cells_and_molecules_involved_in_local_acute_inflammatory_response	15	0.778847	1.94922	0.000201451	0.00340024	0.00261532	2694	tags=60%, list=17%, signal=50%	ITGB2/CXCL8/C3/ITGAL/KNG1/C5/ICAM1/ITGA4/ITGB1
WP_PI3KAKT_SIGNALING_PATHWAY	pi3kakt_signaling_pathway	288	0.391316	1.5382	0.000241835	0.00396183	0.00304728	2490	tags=24%, list=15%, signal=21%	PCK1/G6PC1/PDGFB/CHAD/IGF2/IL2RG/LPAR6/VTN/TNXB/VEGFA/VWF/GNG12/FGF11/PPP2R5B/EFNA3/SGK1/PRKAA2/EFNA1/ITGA2/PIK3CB/PTEN/PIK3CA/EGFR/CSF1/GNG4/PPP2R5C/CSF3R/PPP2R5A/CREB3L3/FGF17/LAMB2/FOXO3/ITGA9/JAK3/ITGA1/IRS1/ATF2/VEGFB/RELA/INSR/CDKN1A/CREB5/THBS4/PPP2CB/PRKAA1/ANGPT2/PPP2R5E/RBL2/PRLR/SOS1/EFNA2/COL6A2/OSMR/CDKN1B/FASLG/PPP2R2A/ITGB5/ITGA4/MCL1/STK11/PPP2R3C/MAP2K1/IL4R/IFNAR1/MAPK3/GNB5/IL7…
WP_CHOLESTEROL_METABOLISM_WITH_BLOCH_AND_KANDUTSCHRUSSELL_PATHWAYS	cholesterol_metabolism_with_bloch_and_kandutschrussell_pathways	46	0.579223	1.84076	0.000296371	0.00471653	0.00362775	3631	tags=43%, list=22%, signal=34%	SC5D/MSMO1/DHCR7/HMGCS2/ACSL4/SREBF2/SQLE/CYP51A1/ELOVL5/ACSL3/HMGCS1/IDI1/MVD/LBR/HMGCR/FADS2/ELOVL2/GGPS1/MYLIP/FDFT1
WP_GASTRIN_SIGNALING_PATHWAY	gastrin_signaling_pathway	110	0.460258	1.64677	0.000326228	0.00504747	0.0038823	3238	tags=35%, list=20%, signal=28%	SERPINE1/BIRC3/JUN/PAK1/VEGFA/FOS/CXCL8/EGR1/PPARG/RHOB/MMP7/PIK3CA/EGFR/BMP2/BIRC2/FOXO3/GNAQ/IRS1/ATF2/YES1/RELA/CDKN1A/GAST/CD44/MEF2D/JAG1/SOS1/RHOD/CDKN1B/MAP2K1/MAPK3/PRKCD/ITGB1/SRC/RPS6KB1/CREB1/ARRB1/PRKD2
WP_MAPK_SIGNALING_PATHWAY	mapk_signaling_pathway	222	0.39993	1.54656	0.000336462	0.00506512	0.00389588	4244	tags=35%, list=26%, signal=26%	PDGFB/PLA2G4D/DUSP1/JUN/PAK1/DUSP8/HSPA6/FOS/GNG12/FGF11/RRAS/RASA2/EGFR/PPM1A/DUSP6/ELK4/JUND/CACNA1F/TGFB1/DUSP10/RELB/RAC2/FGF17/MKNK2/MAP4K3/PLA2G4C/ATF2/FLNB/RELA/RRAS2/GADD45A/NR4A1/RAP1A/SOS1/MAP3K12/RASGRF1/FASLG/STK3/RAP1B/MAP3K8/CD14/MAP2K1/MAPK3/MAP3K13/NFKB2/MAP3K2/CRKL/TGFBR1/PRKCD/TRAF6/TAB2/CACNA2D4/PPP3CC/SOS2/IL1R2/NFATC1/HSPA1B/PPM1B/ARRB1/MAPK8IP3/RASA1/BRAF/HSPB1/PPP3R1/MAP2K7…
WP_INSULIN_SIGNALING	insulin_signaling	157	0.432234	1.63133	0.000393323	0.00562076	0.00432325	4157	tags=39%, list=26%, signal=30%	SOCS3/EHD2/JUN/SH2B2/SHC2/FOS/CBLB/EGR1/SGK1/PRKAA2/PIK3CB/PTEN/PIK3CA/SORBS1/RAC2/RRAD/FOXO3/MAP4K3/PRKCI/IRS1/ENPP1/IRS4/INSR/STXBP3/PRKAA1/PTPRF/MAPK6/SOS1/MAP3K12/PFKM/PFKL/RPS6KA2/MAP3K8/RAPGEF1/MAP2K1/MAPK3/MAP3K13/PRKCZ/MAP3K2/PRKCD/SOS2/PRKCB/IGF1R/MAP3K3/MYO1C/RPS6KB1/PIK3C2A/MAP3K10/LIPE/GRB14/MAP2K7/VAMP2/RAB4A/MINK1/RHEB/MAPK8/TSC1/MAPK13/FOXO1/STXBP1/FLOT1/GRB10
WP_ALLOGRAFT_REJECTION	allograft_rejection	57	0.560987	1.84342	0.000393554	0.00562076	0.00432325	2872	tags=42%, list=18%, signal=35%	AGTR1/HLA-B/HLA-C/VEGFA/C8B/CXCL8/C8A/C3/HLA-E/TGFB1/HLA-G/C2/PECR/CD55/C5/MICA/C4B/FASLG/HLA-A/C4A/PRKCZ/HLA-F/VIM/CD40
WP_HEPATOCYTE_GROWTH_FACTOR_RECEPTOR_SIGNALING	hepatocyte_growth_factor_receptor_signaling	34	0.623124	1.88259	0.00045615	0.00621033	0.00477673	3998	tags=56%, list=25%, signal=42%	JUN/PAK1/FOS/PTEN/PIK3CA/ITGA1/RAP1A/SOS1/RAP1B/RAPGEF1/MAP2K1/MAPK3/CRKL/ITGB1/SRC/RASA1/PTK2/STAT3/MAPK8
WP_REGULATORY_CIRCUITS_OF_THE_STAT3_SIGNALING_PATHWAY	regulatory_circuits_of_the_stat3_signaling_pathway	71	0.511865	1.7435	0.000457329	0.00621033	0.00477673	3105	tags=38%, list=19%, signal=31%	SOCS3/AGTR1/IL2RG/EGFR/IL6ST/CTF1/DEPTOR/CSF3R/IFNGR2/RICTOR/JAK3/PTPRC/PTPRD/MAPK6/OSMR/IL22RA1/IFNAR1/MAPK3/IFNAR2/IL11RA/PRKCB/PTPRT/IFNLR1/IL21R/LIFR/SRC/IL10RB
WP_MRNA_PROCESSING	mrna_processing	125	-0.361138	-1.60904	0.000468284	0.00621033	0.00477673	4717	tags=51%, list=29%, signal=37%	U2AF2/DICER1/SUGP2/HNRNPR/SNRPA/CPSF2/EFTUD2/METTL3/RBMX/CSTF2T/CPSF3/SF3B4/HNRNPC/DHX16/SNRPA1/DHX8/CLP1/SRSF9/PRPF6/U2AF1/PRMT1/PRPF3/SF3A1/DNAJC8/PRPF8/PPM1G/CD2BP2/CPSF4/LSM7/SNRPB/SUGP1/SF3A3/PABPN1/SF3B3/DHX38/PRPF18/YBX1/PRPF4/DDX1/NXF1/DDX20/FUS/SRSF1/TXNL4A/SRSF3/CSTF2/HNRNPA2B1/SNRPF/DHX9/HNRNPM/LOC102724594/SNRNP40/SNRPD1/SFPQ/SMC1A/SRSF7/NCBP1/PHF5A/SNRPD2/SF3B5/HNRNPAB/TRA2B/SNRPG/PO…
WP_EXERCISEINDUCED_CIRCADIAN_REGULATION	exerciseinduced_circadian_regulation	47	0.558598	1.78049	0.000491677	0.00636893	0.00489871	3773	tags=47%, list=23%, signal=36%	STBD1/NR1D2/H2BC15/BTG1/KLF9/PER1/TOB1/UGP2/PPP1R3C/IDI1/RBPMS/PPP2CB/AZIN1/TAB2/CRY2/PER2/NCOA4/PURA/CEBPB/ARNTL/DAZAP2/NCKAP1
WP_IL18_SIGNALING_PATHWAY	il18_signaling_pathway	251	0.384864	1.50456	0.000507108	0.00641953	0.00493763	3665	tags=32%, list=23%, signal=25%	SLC12A3/HCAR2/SOCS3/BIRC3/ARG1/JUN/CCL20/PPP1R13L/CXCL2/VEGFA/ATF3/TF/FOS/CXCL8/NRN1/NPPB/NFKBIZ/NSMF/CXCL16/PTEN/CLDN12/MMP1/ZC3H12A/BMP2/TGM2/BSG/LCK/CETP/BTG2/TNFAIP3/ENO1/LTB/RELA/CPT1A/CLDN3/PTMS/SEMA6C/NR4A1/PRKAA1/FOXN3/MEF2A/TSHZ1/ICAM1/PLD1/GATA1/FASLG/GRN/SDC4/RXRB/IER3/GRIN2B/MAPK3/KIFC3/NFKB2/CA11/MMP13/PRKCD/TRAF6/PRKCB/EEF2/RPS6KB1/FBXW7/SLC4A7/ZNF143/ACADS/TIMP3/CD81/ITGA2B/CEBPB/A…
WP_OVERVIEW_OF_PROINFLAMMATORY_AND_PROFIBROTIC_MEDIATORS	overview_of_proinflammatory_and_profibrotic_mediators	66	0.537087	1.79709	0.000564087	0.00698214	0.00537037	1062	tags=21%, list=7%, signal=20%	EBI3/CCL20/CXCL2/VEGFA/CXCL8/IL1RN/CXCL16/CXCL1/IL17B/MMP1/CSF1/TGFB1/CTF1/CCL28
WP_CILIOPATHIES	ciliopathies	175	-0.327379	-1.50969	0.000625871	0.00757848	0.00582905	4586	tags=43%, list=28%, signal=31%	C2CD3/NEK1/BBS1/NEK8/TMEM216/TRIM32/TCTN2/DNAL1/ARL3/CEP78/CEP120/CCDC65/CEP164/KATNIP/CSPP1/PKD1L1/GLIS2/NEK9/IFT122/POC1A/AHI1/NME7/ODAD4/CCNO/DCDC2/WDR19/TTC8/MKS1/IFT172/CPLANE1/CEP41/KIAA0586/TRAF3IP1/IFT81/EFHC1/CCNQ/PIK3R4/SCLT1/CEP19/DNAAF5/RP1L1/PDE6D/GPR161/ARL13B/WDR35/NPHP1/ANKS6/TCTN3/DNAAF11/RSPH4A/CRX/WDPCP/CFAP298/TMEM138/PKD2/B9D1/IFT52/CENPF/CEP83/ZIC2/RPGRIP1L/NPHP4/CLUAP1/DYNC…
WP_RAS_AND_BRADYKININ_PATHWAYS_IN_COVID19	ras_and_bradykinin_pathways_in_covid19	26	0.644409	1.8446	0.000664929	0.00788011	0.00606105	2538	tags=46%, list=16%, signal=39%	KLKB1/SERPINE1/F12/AGTR1/BDKRB2/CPN1/SERPING1/KNG1/AGT/CYP3A4/REN/ACE
WP_DNA_IRDOUBLE_STRAND_BREAKS_AND_CELLULAR_RESPONSE_VIA_ATM	dna_irdouble_strand_breaks_and_cellular_response_via_atm	55	-0.469735	-1.82222	0.000843581	0.00977963	0.00752208	2804	tags=45%, list=17%, signal=38%	TP53/TP73/BAK1/BAX/CHEK2/BLM/TP53BP1/H2AX/FANCD2/NBN/BRCA2/NABP2/ACTL6A/E2F1/ATR/RAD51/SMC1A/MDC1/EXO1/PARP1/BRCA1/PCNA/CDK5/PRKDC/CDKN2A
WP_VITAMIN_B12_METABOLISM	vitamin_b12_metabolism	43	0.567449	1.78371	0.000860326	0.00977963	0.00752208	2584	tags=40%, list=16%, signal=33%	MPO/SERPINE1/PLG/ALB/RELA/SCARB1/INSR/LDLR/ICAM1/F2/APOA1/F7/SOD2/SOD3/APOE/NFKB2/SERPINA3
WP_QUERCETIN_AND_NFKB_AP1_INDUCED_APOPTOSIS	quercetin_and_nfkb_ap1_induced_apoptosis	13	0.778872	1.86698	0.000986055	0.0109847	0.00844894	796	tags=38%, list=5%, signal=37%	JUN/VEGFA/FOS/MAFK/MMP1
WP_NUCLEOTIDE_EXCISION_REPAIR	nucleotide_excision_repair	44	-0.499262	-1.851	0.00119758	0.0130795	0.0100602	3604	tags=43%, list=22%, signal=34%	RPA1/CETN2/RFC3/POLE3/POLD2/POLD3/LIG1/RBX1/POLE4/POLE2/RFC4/RFC2/PCNA/RPA2/RFC5/GTF2H5/CCNH/RPA3/POLE
WP_BASE_EXCISION_REPAIR	base_excision_repair	31	-0.551526	-1.88155	0.00145533	0.0155888	0.0119903	4999	tags=71%, list=31%, signal=49%	POLD1/PARP2/LIG3/OGG1/HMGB1/PNKP/NEIL3/APEX2/MUTYH/POLE3/POLD2/POLD3/LIG1/SMUG1/POLE4/POLE2/UNG/PARP1/PCNA/FEN1/POLB/POLE
WP_FIBRIN_COMPLEMENT_RECEPTOR_3_SIGNALING_PATHWAY	fibrin_complement_receptor_3_signaling_pathway	40	0.559558	1.75173	0.00154421	0.0162288	0.0124825	3306	tags=38%, list=20%, signal=30%	PLG/ITGB2/LY96/TLR3/CBLB/PIK3CA/RASSF5/IRAK2/RELA/TICAM1/CD14/ITGAM/TRAF6/SRC/FGA
WP_EGFEGFR_SIGNALING_PATHWAY	egfegfr_signaling_pathway	159	0.414251	1.56469	0.00164903	0.0168006	0.0129224	4818	tags=48%, list=30%, signal=34%	JUN/PAK1/REPS2/ERRFI1/FOS/CBLB/PTEN/CAV2/EGFR/GAB2/CAV1/ELK4/JUND/FOXO4/PXDN/RICTOR/PRKCI/EPN1/EPS15/PTK6/MEF2D/MEF2A/RAP1A/SOS1/PLD1/RPS6KA2/NCK1/RALGDS/PTPN12/MAP2K1/RALBP1/RAB5A/ABI1/PRKCZ/STAM2/MAP3K2/CRKL/PRKCD/SOS2/PRKCB/MAP3K3/PLD2/SRC/RPS6KB1/CREB1/RASA1/GJA1/BRAF/PTK2/INPP5D/RALA/NCK2/SH3KBP1/BCAR1/ITCH/STAT5B/ERBB2/STAT3/KRAS/VAV2/MAPK8/FOXO1/STXBP1/GRB10/JAK1/GAB1/IQGAP1/STAT5A/AP2A1/N…
WP_SPINAL_CORD_INJURY	spinal_cord_injury	99	0.448783	1.59047	0.00166783	0.0168006	0.0129224	3549	tags=37%, list=22%, signal=29%	ARG1/CCNG1/CXCL2/FOS/CXCL8/EGR1/RHOB/CXCL1/EGFR/FCGR2A/SLIT3/MBP/TGFB1/FOXO3/BTG2/RTN4/RTN4R/LTB/GADD45A/AQP4/NR4A1/TNFSF13B/C5/ICAM1/CDKN1B/ZFP36/MAPK3/CHST11/E2F5/VIM/CD47/RHOC/GJA1/NTN1/RB1/MMP9/MIF
WP_OLIGODENDROCYTE_SPECIFICATION_AND_DIFFERENTIATION_LEADING_TO_MYELIN_COMPONENTS_FOR_CNS	oligodendrocyte_specification_and_differentiation_leading_to_myelin_components_for_cns	24	0.648482	1.82652	0.00168911	0.0168006	0.0129224	941	tags=29%, list=6%, signal=28%	PDGFB/CXCL2/SHH/CXCL1/MYT1/MBP/BMP2
WP_CHOLESTEROL_BIOSYNTHESIS_PATHWAY	cholesterol_biosynthesis_pathway	15	0.722989	1.80942	0.00199572	0.019502	0.0150002	2545	tags=60%, list=16%, signal=51%	SC5D/MSMO1/DHCR7/SQLE/CYP51A1/HMGCS1/IDI1/MVD/HMGCR
WP_CIRCADIAN_RHYTHM_GENES	circadian_rhythm_genes	176	0.39308	1.49772	0.00283086	0.027186	0.0209103	3603	tags=33%, list=22%, signal=26%	SERPINE1/RORA/JUN/NR1D2/BHLHE40/SIK1/KLF10/MTTP/ARNT2/EGR1/PRKAA2/NR1D1/PPARG/AHR/FBXL3/KLF9/PTEN/PER1/JUND/PPP1CB/RELB/SLC6A4/LGR4/GNAQ/NFIL3/ID2/CSNK1E/AGRP/CPT1A/TNFRSF11A/PRKAA1/AVP/DBP/HNF1B/OPN3/F7/UTS2R/PPP1CC/CSNK1D/HOMER1/OPRL1/UBC/SIRT1/PPARA/DYRK1A/CRY2/PER2/CIART/TPTEP2-CSNK1E/CREB1/UBE3A/NRIP1/ID4/CREM/ARNT/ARNTL/PPARGC1A/NAMPT
WP_ARYL_HYDROCARBON_RECEPTOR_PATHWAY_WP2873	aryl_hydrocarbon_receptor_pathway_wp2873	42	0.556537	1.75298	0.00299935	0.0283159	0.0217794	2988	tags=52%, list=18%, signal=43%	IGFBP1/CYP1A2/JUN/JUNB/CES3/AHR/UGT1A1/IL17B/EGFR/HES1/JUND/TGFB1/CAP2/CYP1A1/CDKN1B/UGT1A6/PTGES3/UGT1A9/UGT1A7/AIP/CYP1B1/SRC
WP_HYPOTHESIZED_PATHWAYS_IN_PATHOGENESIS_OF_CARDIOVASCULAR_DISEASE	hypothesized_pathways_in_pathogenesis_of_cardiovascular_disease	25	0.617364	1.7447	0.00356109	0.0330588	0.0254274	4612	tags=72%, list=28%, signal=52%	SERPINE1/AGTR1/CCN2/SMAD3/FBN3/SMAD4/ANGPT2/MAPK3/LTBP2/TGFBR1/FBN2/ENG/FBN1/MAPK8/NR2C2/RUNX2/SMAD2/MAPK14
WP_CLEAR_CELL_RENAL_CELL_CARCINOMA_PATHWAYS	clear_cell_renal_cell_carcinoma_pathways	80	0.45924	1.58788	0.0038697	0.034735	0.0267167	2696	tags=32%, list=17%, signal=27%	PDGFB/LDHB/PLOD2/ALDOC/VEGFA/HK1/ENO2/EFCAB3/ALDOB/PGK1/PTEN/RAPGEF5/EGFR/HK2/TGFB1/DEPTOR/ALDOA/ZEB1/ENO1/PFKM/PFKL/ENPP3/LDHA/CDH13/GAPDH/HIF1A
WP_EUKARYOTIC_TRANSCRIPTION_INITIATION	eukaryotic_transcription_initiation	42	-0.491962	-1.79786	0.00388096	0.034735	0.0267167	4795	tags=52%, list=29%, signal=37%	POLR3E/GTF2F2/ERCC2/POLR2K/GTF2E1/GTF2H4/POLR2B/POLR2H/TAF12/POLR2I/GTF2E2/POLR2J/GTF2B/POLR2F/POLR1B/POLR3H/POLR3B/CCNH/POLR2G/POLR1A/POLR3K/POLR2A
WP_TGFBETA_RECEPTOR_SIGNALING_IN_SKELETAL_DYSPLASIAS	tgfbeta_receptor_signaling_in_skeletal_dysplasias	56	0.495335	1.62617	0.00392873	0.034735	0.0267167	2703	tags=34%, list=17%, signal=28%	SERPINE1/FST/JUN/FOS/LEFTY1/FOXH1/TGFB1/TGIF1/SMAD7/SKIL/SMAD3/RUNX3/SMAD5/SMAD4/SMAD9/TFE3/MAPK3/TGFBR1/ADAMTS10
WP_TGFBETA_RECEPTOR_SIGNALING	tgfbeta_receptor_signaling	52	0.507506	1.63982	0.00437642	0.0380885	0.0292961	2643	tags=35%, list=16%, signal=29%	SERPINE1/FST/JUN/FOS/LEFTY1/FOXH1/TGFB1/TGIF1/SMAD7/SKIL/SMAD3/RUNX3/SMAD5/SMAD4/SMAD9/TFE3/MAPK3/TGFBR1
WP_LEUKOCYTEINTRINSIC_HIPPO_PATHWAY_FUNCTIONS	leukocyteintrinsic_hippo_pathway_functions	34	0.569069	1.71928	0.00471599	0.0404124	0.0310835	3429	tags=47%, list=21%, signal=37%	NDRG1/ITGAL/RASSF5/FOXO4/MST1/FOXO3/SAV1/RAP1A/STK3/MOB1A/LATS2/VMP1/LATS1/TEAD1/FERMT3/STK38L
WP_TCELL_RECEPTOR_TCR_SIGNALING_PATHWAY	tcell_receptor_tcr_signaling_pathway	81	0.455288	1.57757	0.00519437	0.0432182	0.0332417	3068	tags=35%, list=19%, signal=28%	JUN/PAK1/FOS/CBLB/CD3D/TNFRSF9/GAB2/TGFB1/MALT1/ZAP70/LCK/ATF2/RELA/RIPK2/SOS1/CARD11/NCK1/MAP3K8/MAP2K1/MAPK3/CRKL/PRKCD/TRAF6/CD8A/VIM/WAS/NFATC1/CREB1
WP_DNA_DAMAGE_RESPONSE_ONLY_ATM_DEPENDENT	dna_damage_response_only_atm_dependent	104	0.428099	1.52675	0.0051986	0.0432182	0.0332417	2459	tags=31%, list=15%, signal=26%	G6PC1/JUN/BBC3/BCL6/PDK1/AXIN1/PIK3CB/PTEN/CCNG2/PIK3CA/PPP2R5C/TGFB1/WNT2B/RAC2/WNT11/FOXO3/IRS1/SMAD3/PMAIP1/INSR/SMAD4/CDKN1A/TCF7L1/PPP2R5E/LDLR/RBL2/SOS1/CDKN1B/FASLG/SOD2/NFKB2/SCP2
WP_CANONICAL_AND_NONCANONICAL_TGFB_SIGNALING	canonical_and_noncanonical_tgfb_signaling	17	0.689084	1.79303	0.00532013	0.0435781	0.0335184	4612	tags=76%, list=28%, signal=55%	LOX/LOXL4/LOXL2/BMPR1A/TGFB1/SMAD3/SMAD4/TGFBR1/GREM1/MAPK8/BMPR2/SMAD2/MAPK14
WP_NEOVASCULARISATION_PROCESSES	neovascularisation_processes	33	0.582568	1.74793	0.00545582	0.0440419	0.0338752	2696	tags=39%, list=17%, signal=33%	PDGFB/TGFB1/RELB/SMAD3/RELA/SMAD5/SMAD9/JAG1/DLL4/MAPK3/NFKB2/TGFBR1/HIF1A

## Sheet: Proteomics enrichment
ID	Description	setSize	enrichmentScore	NES	pvalue	p.adjust	qvalues	rank	leading_edge	core_enrichment
WP_CYTOPLASMIC_RIBOSOMAL_PROTEINS	cytoplasmic_ribosomal_proteins	53	-0.675247	-2.82863	1e-10	9.4e-09	8.10526e-09	145	tags=52%, list=12%, signal=48%	RPS3/RPS4X/RPS6KA3/RPS17/RPL13A/RPL10/RPS7/RPL13A/RPS10/RPS13/RPL8/RPS9/RPS15A/RPS6/RPL18/RPS24/RPL7A/RPLP0/RPL7/RPS18/RPL35/RPL32/RPL6/RPL3/RPS14/RPL27A/RPL21/RPS16
WP_ELECTRON_TRANSPORT_CHAIN_OXPHOS_SYSTEM_IN_MITOCHONDRIA	electron_transport_chain_oxphos_system_in_mitochondria	12	0.779136	2.19353	9.56176e-05	0.00418609	0.00360951	283	tags=100%, list=23%, signal=78%	COX5B/ATP5PF/UQCRB/SDHB/ATP5PD/SCO1/NDUFAB1/NDUFV2/COX5A/SDHA/ATP5F1B/ATP5F1A
WP_PARKINUBIQUITIN_PROTEASOMAL_SYSTEM_PATHWAY	parkinubiquitin_proteasomal_system_pathway	24	-0.602666	-2.09363	0.000133599	0.00418609	0.00360951	336	tags=67%, list=27%, signal=50%	PSMD13/UBA1/PSMD6/PSMD7/PSMD2/PSMD1/PSMD12/PSMD11/PSMC5/PSMC3/PSMD14/PSMC2/TUBB2A/PSMC6/PSMC4/TUBB
WP_TCA_CYCLE_AKA_KREBS_OR_CITRIC_ACID_CYCLE	tca_cycle_aka_krebs_or_citric_acid_cycle	13	0.699554	2.01289	0.00100163	0.0235384	0.0202962	332	tags=92%, list=27%, signal=68%	SDHB/DLST/FH/DLD/SUCLG1/IDH3A/SDHA/CS/SUCLG2/IDH2/ACO2/MDH2
WP_CILIARY_LANDSCAPE	ciliary_landscape	46	-0.431176	-1.74758	0.0014372	0.0270194	0.0232978	388	tags=63%, list=31%, signal=45%	MCM6/IQGAP1/EIF5B/MCM5/LRPPRC/NUDC/ARHGDIA/PSMD13/RAB14/HDAC1/MCM2/DYNC1I2/DYNC1LI1/DDX5/RAC1/CTNNB1/PSMD7/COPS6/PSMD12/EFTUD2/MCM3/DYNC1H1/PSMC6/COPS8/CBS/MCM7/IQGAP2/PSMC4/MSH2
WP_DNA_IRDAMAGE_AND_CELLULAR_RESPONSE_VIA_ATR	dna_irdamage_and_cellular_response_via_atr	13	-0.644317	-1.87309	0.00255511	0.0400301	0.0345164	384	tags=92%, list=31%, signal=64%	SMARCC2/PCNA/TRIM28/FEN1/PRKDC/RAD50/UPF1/MCM2/PARP1/XRCC5/CDK1/MSH2
WP_16P112_PROXIMAL_DELETION_SYNDROME	16p112_proximal_deletion_syndrome	15	-0.61783	-1.83725	0.00350337	0.0470453	0.0405654	103	tags=53%, list=8%, signal=49%	CCT6A/CCT4/CCT8/TCP1/CCT7/CCT2/CCT5/CCT3

## Sheet: RaMP metabolic enrichment
pathwayName	pathwayId	pathwaySource	Pval	Num_In_Path	Total_In_Path	Pval_FDR	Pval_Holm	analytes	cluster_assignment
Arginine and proline metabolism	map00330	kegg	0.002678	3	51	0.027828	0.626635	Ornithine;alpha-keto propionic acid; Pyruvate from glycolysis; Pyruvic acid;succinate; Succinic acid; Wormwood acid	1
Alanine, aspartate and glutamate metabolism	map00250	kegg	0.00318	3	61	0.028169	0.706052	alpha-keto propionic acid; Pyruvate from glycolysis; Pyruvic acid;succinate; Succinic acid; Wormwood acid;L-cysteine	1
Amino Sugar Metabolism	map00520	kegg	0.002228	3	40	0.027828	0.525876	alpha-keto propionic acid; Pyruvate from glycolysis; Pyruvic acid;D-Fructose;G6P; Glucose 6-phosphate	2
Pantothenate and CoA Biosynthesis	map00770	kegg	0.002917	2	16	0.027828	0.673921	Pantothenic acid;L-Cysteine	3
Galactose Metabolism	map00052	kegg	0.001479	3	32	0.027828	0.356355	Glycerol;D-Fructose;G6P; Glucose 6-phosphate	2
Metabolism of water-soluble vitamins and cofactors	R-HSA-196849	reactome	0.005758	3	139	0.041359	1	Pantothenic acid;alpha-keto propionic acid; Pyruvate from glycolysis; Pyruvic acid;L-Cysteine	Did not cluster
tRNA processing	R-HSA-72306	reactome	0.007924	2	86	0.04913	1	alpha-keto propionic acid; Pyruvate from glycolysis; Pyruvic acid;L-Cysteine	Did not cluster
Coenzyme A biosynthesis	R-HSA-196783	reactome	0.002917	2	13	0.027828	0.673921	Pantothenic acid;L-Cysteine	3
Vitamin B5 (pantothenate) metabolism	R-HSA-199220	reactome	0.002917	2	18	0.027828	0.673921	Pantothenic acid;L-cysteine	3
Nucleotide catabolism	R-HSA-8956319	reactome	0.001174	3	107	0.027828	0.285249	Inosine;alpha-keto propionic acid; Pyruvate from glycolysis; Pyruvic acid;Xanthine	4
Drug ADME	R-HSA-9748784	reactome	0.003738	3	101	0.031965	0.822322	Inosine;alpha-keto propionic acid; Pyruvate from glycolysis; Pyruvic acid;L-Cysteine	Did not cluster
SLC transporter disorders	R-HSA-5619102	reactome	0.002678	3	83	0.027828	0.626635	Inosine;alpha-keto propionic acid; Pyruvate from glycolysis; Pyruvic acid;L-cysteine	5
Disorders of transmembrane transporters	R-HSA-5619115	reactome	0.00318	3	101	0.028169	0.706052	Inosine;alpha-keto propionic acid; Pyruvate from glycolysis; Pyruvic acid;L-Cysteine	5
Glycolysis	R-HSA-70171	reactome	0.002917	2	32	0.027828	0.673921	Glycerol;alpha-keto propionic acid; Pyruvate from glycolysis; Pyruvic acid	6
Glucose metabolism	R-HSA-70326	reactome	0.007924	2	42	0.04913	1	Glycerol;alpha-keto propionic acid; Pyruvate from glycolysis; Pyruvic acid	6
Amino acid metabolism pathway excerpt: histidine catabolism extension	WP4661	wiki	0.004332	2	17	0.033573	0.948707	alpha-keto propionic acid; Pyruvate from glycolysis; Pyruvic acid;succinate; Succinic acid; Wormwood acid	1
TCA cycle and deficiency of pyruvate dehydrogenase complex (PDHc)	WP2453	wiki	0.002917	2	20	0.027828	0.673921	alpha-keto propionic acid; Pyruvate from glycolysis; Pyruvic acid;succinate; Succinic acid; Wormwood acid	1
Abacavir transport and metabolism	WP2712	wiki	0.006004	2	24	0.041359	1	Inosine;Phosphate	Did not cluster
Sulfur amino acid metabolism	WP3574	wiki	0.005758	3	68	0.041359	1	alpha-keto propionic acid; Pyruvate from glycolysis; Pyruvic acid;L-cysteine;Phosphate	Did not cluster
Amino acid metabolism in triple-negative breast cancer cells	WP5213	wiki	0.002917	2	19	0.027828	0.673921	Glycerol;alpha-keto propionic acid; Pyruvate from glycolysis; Pyruvic acid	7
Purine metabolism and related disorders	WP4224	wiki	0.001174	3	60	0.027828	0.285249	Inosine;Xanthine;Phosphate	8
Citric acid cycle and respiratory electron transport	WP2766	wiki	0.002228	3	45	0.027828	0.525876	alpha-keto propionic acid; Pyruvate from glycolysis; Pyruvic acid;succinate; Succinic acid; Wormwood acid;Phosphate	1
Amino acid metabolism	WP3925	wiki	0.000868	4	109	0.027828	0.213556	Ornithine;alpha-keto propionic acid; Pyruvate from glycolysis; Pyruvic acid;succinate; Succinic acid; Wormwood acid;L-Cysteine	Did not cluster
Trans-sulfuration pathway	WP2333	wiki	0.000912	3	14	0.027828	0.223525	alpha-keto propionic acid; Pyruvate from glycolysis; Pyruvic acid;L-cysteine;Phosphate	Did not cluster
Thiamine metabolic pathways	WP4297	wiki	0.002917	2	21	0.027828	0.673921	alpha-keto propionic acid; Pyruvate from glycolysis; Pyruvic acid;G6P; Glucose 6-phosphate	Did not cluster
Disorders of fructose metabolism	WP5178	wiki	0.000153	3	17	0.027828	0.037901	alpha-keto propionic acid; Pyruvate from glycolysis; Pyruvic acid;D-Fructose;G6P; Glucose 6-phosphate	Did not cluster
Glucose metabolism	WP4093	wiki	0.007924	2	42	0.04913	1	Glycerol;alpha-keto propionic acid; Pyruvate from glycolysis; Pyruvic acid	6
Purine metabolism	WP4792	wiki	0.004332	2	37	0.033573	0.948707	Inosine;Xanthine	8
Metabolic reprogramming in colon cancer	WP4290	wiki	0.002917	2	39	0.027828	0.673921	alpha-keto propionic acid; Pyruvate from glycolysis; Pyruvic acid;G6P; Glucose 6-phosphate	7
PI3K/AKT/mTOR - vitamin D3 signaling	WP4141	wiki	0.001768	2	9	0.027828	0.422617	alpha-keto propionic acid; Pyruvate from glycolysis; Pyruvic acid;G6P; Glucose 6-phosphate	Did not cluster
Glucose homeostasis	WP661	wiki	0.001479	3	21	0.027828	0.356355	Glycerol;Ornithine;alpha-keto propionic acid; Pyruvate from glycolysis; Pyruvic acid	Did not cluster
Nucleobase catabolism	WP4042	wiki	0.002678	3	101	0.027828	0.626635	Inosine;alpha-keto propionic acid; Pyruvate from glycolysis; Pyruvic acid;Xanthine	4
Glutamate and glutamine metabolism	WP4992	wiki	0.002917	2	25	0.027828	0.673921	ornithine;alpha-keto propionic acid; Pyruvate from glycolysis; Pyruvic acid	6
Metabolism overview	WP3602	wiki	0.000314	4	116	0.027828	0.077609	Glycerol;Ornithine;alpha-keto propionic acid; Pyruvate from glycolysis; Pyruvic acid;succinate; Succinic acid; Wormwood acid	Did not cluster
Glucose metabolism in triple-negative breast cancer cells	WP5211	wiki	0.001768	2	9	0.027828	0.422617	alpha-keto propionic acid; Pyruvate from glycolysis; Pyruvic acid;G6P; Glucose 6-phosphate	Did not cluster
TCA cycle (aka Krebs or citric acid cycle)	WP78	wiki	0.007924	2	25	0.04913	1	succinate; Succinic acid; Wormwood acid;Phosphate	1
Alanine and aspartate metabolism	WP106	wiki	0.004332	2	23	0.033573	0.948707	alpha-keto propionic acid; Pyruvate from glycolysis; Pyruvic acid;succinate; Succinic acid; Wormwood acid	1
mRNA, protein, and metabolite inducation pathway by cyclosporin A	WP3953	wiki	0.001768	2	14	0.027828	0.422617	L-Cysteine;Phosphate	Did not cluster
Transport of inorganic cations/anions and amino acids/oligopeptides	WP1936	wiki	0.000912	3	57	0.027828	0.223525	ornithine;alpha-keto propionic acid; Pyruvate from glycolysis; Pyruvic acid;L-cysteine	5
Cori cycle	WP1946	wiki	0.006004	2	26	0.041359	1	alpha-keto propionic acid; Pyruvate from glycolysis; Pyruvic acid;G6P; Glucose 6-phosphate	Did not cluster

## Sheet: de novo networks
id	pathway	qvalue	graph_size	num_genes	num_metabolites	num_terminals	prize_density	nodes
18	WP_PYRIMIDINE_METABOLISM,WP_FLUOROPYRIMIDINE_ACTIVITY,WP_PURINE_METABOLISM	0.00176891	49	41	8	45	4.24596	AK1,AMPD3,BDKRB2,BMT2,BSG,C00106,C00186,C00212,C00242,C00294,C00299,C00385,C00387,CCNB1IP1,CDH5,DPYD,FFAR2,FHL2,GABBR1,GNG12,HCAR2,HCAR3,HPRT1,KLF12,KNG1,L3MBTL3,L3MBTL4,LDHB,MID1IP1,NME1-NME2,NME2,PFKFB3,PFKFB4,PNP,PRKAA2,PYROXD1,RASA2,RASD1,SESN2,SESN3,SLC28A1,SLC2A1,SLC2A11,SSTR5,SZT2,TTC19,TYMP,UPP2,UPRT
41	WP_METAPATHWAY_BIOTRANSFORMATION_PHASE_I_AND_II,WP_OXIDATION_BY_CYTOCHROME_P450,WP_CLASSICAL_PATHWAY_OF_STEROIDOGENESIS_WITH_GLUCOCORTICOID_AND_MINERALOCORTICOID_METABOLISM	8.86566e-07	49	45	4	37	2.93355	C00187,C01953,C05966,C14771,CATSPER3,CATSPERG,CIAPIN1,CYP17A1,CYP19A1,CYP1A2,CYP2J2,DHCR7,DISP2,ERO1A,ERO1B,EVC,FAXDC2,GPX3,GPX8,HSD17B2,INSIG1,INSIG2,IQCE,KCNMB1,KCNU1,KIF5C,KIF7,MBNL2,METTL7B,MPO,MSMO1,MTRR,NDOR1,PDIA2,PDIA5,PERP,POR,PTGS1,RNASET2,SC5D,SHH,SPOPL,SREBF2,SULT1A2,SULT1C4,SULT2B1,TMX1,TP53I3,UGT1A1
31	WP_IRON_METABOLISM_IN_PLACENTA,WP_SYNAPTIC_VESICLE_PATHWAY,WP_FERROPTOSIS	1.41098e-09	36	35	1	31	2.89716	BAIAP3,C14819,CP,CPLX1,CPLX2,DAB2,FCHO2,HEPHL1,MELTF,MYO6,NAALAD2,NAALADL1,NAT8L,OPTN,PAPSS2,PICALM,SLC11A2,SLC17A1,SLC17A7,SLC1A2,SLC1A7,SLC22A9,SLC25A12,SLC25A18,SLC25A36,SLC25A40,SLC25A45,SLC25A47,SLC26A1,SLC26A3,SLC26A6,SLC26A9,TF,TFR2,TFRC,UNC13B
9	WP_TRANSSULFURATION_AND_ONECARBON_METABOLISM,WP_DRUG_INDUCTION_OF_BILE_ACID_PATHWAY,WP_AMINO_ACID_METABOLISM	0.00550007	50	46	4	39	2.77074	ACSL4,ACSM3,ACSS1,AKR1C4,ALDH1L2,AMT,ANPEP,ASB4,ASB9,BAAT,C00024,C00037,C00065,C00300,CKMT1A,CKMT1B,DLD,ENPEP,GATM,HMGCS2,KATNAL1,KATNBL1,KCNAB3,KCND2,KCNF1,KCNG3,KCNH6,LVRN,MPV17,MPV17L2,OXCT1,PDK1,PDLIM3,PDLIM4,PEX6,PGC,PSPH,REN,SERINC1,SERINC2,SHMT1,SLC51A,SLC6A12,SLC6A4,SLC6A7,SLC6A8,SLCO1B3,SLCO2A1,SLCO4A1,SPATA5L1
15	WP_APOPTOSIS,WP_APOPTOSIS_MODULATION_AND_SIGNALING,WP_HIPPOMERLIN_SIGNALING_DYSREGULATION	0.136078	40	40	0	36	2.61927	ADGRD1,ADGRG6,AFP,ALB,AMBP,APOL1,APOL2,APOL4,APOLD1,BBC3,BIRC2,BIRC7,BNIP3L,CCN1,CCN2,CD164,CYTH1,GRIN3B,HPX,INAVA,ITGB2,JAM3,MBP,MXRA7,MYLK4,MYLPF,NPTXR,PHF1,PHKA2,POU3F2,POU6F1,PPP1CB,PPP1R13L,PPP1R2,SNX4,STEAP3,TMEM123,TPRN,WWC1,WWTR1
13	WP_REGULATORY_CIRCUITS_OF_THE_STAT3_SIGNALING_PATHWAY,WP_GLIOBLASTOMA_SIGNALING_PATHWAYS,WP_MAMMARY_GLAND_DEVELOPMENT_PATHWAY_INVOLUTION_STAGE_4_OF_4	0.00156292	46	46	0	39	2.57515	ADAM10,APP,ARRDC3,ARRDC4,CASP10,CHMP6,EAF2,EBI3,EGFR,ELL,ELL2,ERRFI1,FGFR1,GPNMB,HBEGF,IFNGR2,IL10,IL2RG,IL6ST,KLF5,LAPTM5,LEPR,LRP11,MLKL,PDGFB,PIK3C2B,PTAFR,RIOK3,RNF11,SCNN1A,SGTB,SHC2,SNF8,SOCS3,SORCS2,TNFRSF10D,TNFSF10,TNS1,TNS3,TNS4,TRPV2,TSPAN14,TSPAN19,TSPAN9,UPK1A,WWP1
16	WP_GLYCEROPHOSPHOLIPID_BIOSYNTHETIC_PATHWAY,WP_OVERVIEW_OF_PROINFLAMMATORY_AND_PROFIBROTIC_MEDIATORS,WP_RESISTIN_AS_A_REGULATOR_OF_INFLAMMATION	0.0011177	42	39	3	35	2.55293	ADRA1D,AGT,AGTR1,ATP1B1,AXL,C00095,C00575,C04635,CASR,CBLB,CCL20,CCL28,CD19,CD22,CREB3L3,CREBRF,CXCL1,CXCL2,CXCL8,EML4,FXYD1,GAL3ST1,GAL3ST2,GDPD3,GK,GNG4,GPAT2,GPD1,HCN2,LPAR6,LPCAT4,MLXIP,OSGEP,PIK3CB,PLA2G1B,PLA2G4D,PLCG2,PNPLA8,PPARGC1B,SH2B2,TAS1R2,TLR3
11	WP_NOTCH_SIGNALING,WP_MAPK_SIGNALING_PATHWAY,WP_CANONICAL_AND_NONCANONICAL_NOTCH_SIGNALING	0.00560884	45	45	0	38	2.26209	ACVR1B,ANKRA2,ARNTL,BHLHE40,BMPR1A,CD3D,CD4,CENPS,CENPS-CORT,DACT2,DLL1,DUSP1,DUSP10,DUSP5,DUSP6,DUSP8,FBXL3,HDAC5,HES1,HES2,HES4,IL1RAP,IRAK2,LFNG,LY96,MAML2,MAP2K6,MAPK12,MFNG,MIB1,NEURL1B,NEURL3,PER1,PPM1A,RBPJ,RORA,SESTD1,SIT1,SMAD7,TBL1XR1,TIRAP,TLE2,TLE6,TMEM140,ZAP70
33	WP_DNA_DAMAGE_RESPONSE_ONLY_ATM_DEPENDENT,WP_GLYCOLYSIS_AND_GLUCONEOGENESIS,WP_PI3KAKT_SIGNALING_PATHWAY	0.0558772	29	29	0	26	2.25834	BCL6,BSND,BTG1,BTG3,CCNG2,CDKN2B,CNOT8,FBXO32,FOXO4,G6PC1,GADD45B,KCNJ1,KCNJ10,KCNJ14,MLC1,MSI1,PABPC1L,PCK1,PLK2,PLPP7,PLPPR1,PLSCR2,PLSCR4,PRKX,RAG1,RGCC,SGK1,SGK2,SLC37A2
20	WP_PARKINUBIQUITIN_PROTEASOMAL_SYSTEM_PATHWAY,WP_PATHOGENIC_ESCHERICHIA_COLI_INFECTION,WP_ALZHEIMERS_DISEASE	6.64569e-13	40	40	0	34	2.02719	AKT3,ATF3,BATF3,CCNI,CDK5,CEBPD,CEBPE,CEBPG,DYNC1H1,DYNC1I1,DYNLT3,ENTPD7,ENTPD8,GPR37,GPR37L1,ITGAL,ITGAX,JUN,MMP7,ORM1,ORM2,PRKN,RELB,RNF19A,RSC1A1,SEPTIN14,SEPTIN5,SEPTIN7,SERPINE1,SLC2A5,TCP11L2,TMEM94,TUBA1A,TUBA4A,TUBAL3,TUBB1,TUBB2A,TUBB2B,UBE2L3,VTN
4	WP_GLYCOLYSIS_AND_GLUCONEOGENESIS,WP_CLEAR_CELL_RENAL_CELL_CARCINOMA_PATHWAYS,WP_GLYCOLYSIS_IN_SENESCENCE	2.27623e-13	26	25	1	23	1.97635	ABCA2,ABCA6,ABCB8,ABCC4,ABCC5,ALDOA,ALDOB,ALDOC,C00275,CEMIP,DCTN5,DEFB1,DSG1,DSG4,ENO2,ENO3,GMPPB,HK1,HK2,HKDC1,MGAM,N4BP2L1,PGK1,PGM2L1,PMM1,TFF1
12	WP_TYPE_2_PAPILLARY_RENAL_CELL_CARCINOMA,WP_PLURIPOTENT_STEM_CELL_DIFFERENTIATION_PATHWAY,WP_ARYL_HYDROCARBON_RECEPTOR_PATHWAY_WP2873	0.000770209	37	37	0	32	1.72781	ACVR2B,AHR,AMHR2,ARNT2,BGN,BMP6,BMP8B,BOLA2,BOLA3,CHST15,CHST9,COL1A1,EGLN1,EPAS1,FST,FSTL3,GDF15,GDF7,GFRA3,GFRAL,GREM2,HIF3A,IL17A,IL17B,INHA,INHBB,ITPR3,LEFTY1,MARCKS,MIR21,NPAS3,PDCD4,RECK,SDF2L1,TGFB1,TRPC1,VCAN
14	WP_MALIGNANT_PLEURAL_MESOTHELIOMA,WP_PI3KAKT_SIGNALING_PATHWAY,WP_PHOTODYNAMIC_THERAPYINDUCED_HIF1_SURVIVAL_SIGNALING	0.000132796	36	36	0	28	1.42739	ADAM19,ADAM2,ADAM29,AREG,CCND3,CDKN2A,CDKN2AIP,CHI3L1,CSF1,CTBS,EFNA1,EFNA3,EPHA10,EPHB1,FGF17,GSDMB,IGF1,IGF2,IGFBP1,IGFBP2,IGFBP3,IGFBP4,IGFBP7,IGFBPL1,MRAS,OVGP1,RAPGEF5,RASA4,RASA4B,RIN1,RIN2,RIT1,S100A12,S100A4,S100A9,VEGFA
30	WP_WNT_SIGNALING,WP_NCRNAS_INVOLVED_IN_WNT_SIGNALING_IN_HEPATOCELLULAR_CARCINOMA,WP_LNCRNA_IN_CANONICAL_WNT_SIGNALING_AND_COLORECTAL_CANCER	1.38689e-10	35	31	4	25	1.38782	AXIN1,C00076,C00942,C01245,C04637,CNGA1,CNGB1,COTL1,FZD1,FZD6,FZD8,GUCA2A,GUCY2C,GUCY2D,IPMK,LGR4,LGR5,LRP5,LRP6,MTMR11,MTMR2,MTMR7,NPPB,NPR2,PDE6G,PDE6H,PIP4P2,PLCB1,SFRP4,SFRP5,TGM2,TMEM134,WLS,WNT2B,WNT9B
8	WP_ONCOSTATIN_M_SIGNALING_PATHWAY,WP_OREXIN_RECEPTOR_PATHWAY,WP_PPAR_SIGNALING_PATHWAY	0.000611009	36	35	1	29	1.32484	ACP5,AKT1S1,AQP3,AQP7,ARHGDIB,ARHGDIG,C00416,DGKG,DGKK,DYSF,EGR1,EGR3,ELF3,ELK4,ETS2,ETV7,FOS,FOSL2,GEM,HSPB7,HSPB8,JUNB,JUND,MMP1,MMP20,MMP21,PARD6B,PLIN2,PPARG,RAC2,RFK,RHOB,RRAD,SORBS1,SPATA13,VGF
10	WP_COHESIN_COMPLEX_CORNELIA_DE_LANGE_SYNDROME,WP_STRIATED_MUSCLE_CONTRACTION_PATHWAY,WP_GLYCOGEN_SYNTHESIS_AND_DEGRADATION	8.87699e-07	30	30	0	22	1.26633	ACTN3,CACNG3,CACNG5,CARD9,CCNG1,DTX4,FAM13A,IGFN1,LGI4,LSP1,MICU3,MYBPC3,MYH3,NLRC3,NLRP4,NOD2,PPP2R5A,PPP2R5B,PPP2R5C,PPP2R5E,PRKDC,REC8,SLC8A2,SLC8B1,STX1B,SYCP2,SYCP2L,SYCP3,TNIP1,TNNT2
6	WP_HOSTPATHOGEN_INTERACTION_OF_HUMAN_CORONAVIRUSES_AUTOPHAGY,WP_AUTOPHAGY,WP_NEURODEGENERATION_WITH_BRAIN_IRON_ACCUMULATION_NBIA_SUBTYPES_PATHWAY	0.000570754	32	32	0	29	1.22576	ABLIM3,ATG13,ATG16L2,BCL2,BIRC3,BNIP3,C9orf72,CARD6,CCDC57,CTSO,CTSS,DEPTOR,DMTN,GABARAPL1,GBE1,LRRC8C,LRRC8E,MINAR1,MOAP1,NHLRC1,NHLRC4,NIPAL1,NOL3,PAM,PNMA8A,PPP2R3A,RB1CC1,SIRPA,STBD1,TRIM2,TRIM45,WDR45B
7	WP_SPHINGOLIPID_METABOLISM_OVERVIEW,WP_SPHINGOLIPID_METABOLISM_INTEGRATED_PATHWAY,WP_ELECTRON_TRANSPORT_CHAIN_OXPHOS_SYSTEM_IN_MITOCHONDRIA	2.56117e-06	28	28	0	24	1.16903	ACBD5,ACBD7,ATP5MC1,ATP5MF,ATP5PB,C4orf3,CERS1,COX14,CPQ,DEGS1,DEGS2,DHRS12,DOLK,ELOVL7,GDAP1,HPGD,HSD17B10,HSD17B12,KDSR,MCAT,NDUFAB1,NDUFB3,NDUFC2-KCTD14,PTGR1,RDH16,SRD5A3,STARD4,TLCD4
44	WP_COMPLEMENT_SYSTEM,WP_COMPLEMENT_SYSTEM_IN_NEURONAL_DEVELOPMENT_AND_PLASTICITY,WP_COMPLEMENT_ACTIVATION	4.72986e-11	26	26	0	25	1.06813	C3,C5AR1,C8A,C8B,CFB,COLEC11,COLEC12,CPE,CPM,CPN1,CPXM2,FPR3,KLK6,MASP1,NRN1,NRN1L,PLG,PRSS57,PRSS8,PTPRN2,RTN4RL2,SFTPA2,TMPRSS6,TMPRSS9,TPSG1,ZDHHC2
1	WP_STATIN_INHIBITION_OF_CHOLESTEROL_PRODUCTION,WP_METABOLIC_PATHWAY_OF_LDL_HDL_AND_TG_INCLUDING_DISEASES,WP_FAMILIAL_HYPERLIPIDEMIA_TYPE_1	2.77286e-05	28	28	0	24	1.06596	A1BG,ANGPTL1,ANGPTL2,ANGPTL4,ANGPTL6,APOA4,APOC3,BPIFB1,BPIFB4,CETP,HLA-B,HLA-C,HLA-E,ITGA10,ITIH1,ITIH3,LEAP2,LILRB2,LIPG,MICB,MTTP,PRF1,RBP1,RBP7,RLBP1,STRA6,TNXB,ULBP3
51	WP_COMPLEMENT_AND_COAGULATION_CASCADES,WP_BLOOD_CLOTTING_CASCADE,WP_COMPLEMENT_SYSTEM	3.96897e-07	20	20	0	19	0.754985	COL7A1,F10,F11,F12,HPN,MST1,PIK3IP1,PLAU,PRRG4,PTHLH,RBM24,SERPINA11,SERPINA4,SERPINB9,SERPIND1,SERPINE2,SPINT3,TFPI,UCN,UCN2
25	WP_UREA_CYCLE_AND_METABOLISM_OF_AMINO_GROUPS,WP_AMINO_ACID_METABOLISM,WP_METHIONINE_DE_NOVO_AND_SALVAGE_PATHWAY	2.7911e-07	19	17	2	17	0.746285	AOC3,ARG1,ARG2,C00077,C00170,CES3,CYB5R3,FUNDC2,NQO1,NQO2,OAZ2,OAZ3,ODC1,SLC2A3,SLC45A3,SMS,SYTL3,TMED6,TMED7
23	WP_FOCAL_ADHESION,WP_FOCAL_ADHESION_PI3KAKTMTORSIGNALING_PATHWAY,WP_PI3KAKT_SIGNALING_PATHWAY	1.08062e-07	22	22	0	18	0.724936	ALPL,APBB1IP,CHAD,CNPY4,CRELD2,ECM2,FAM20A,FAM20C,FLRT3,FRRS1,IGSF10,ISM1,ISM2,ITGA2,LAMB2,LRRC24,REELD1,RELN,SPP1,TLN2,UNC5B,VWF
22	WP_NETRINUNC5B_SIGNALING_PATHWAY,WP_CONGENITAL_GENERALIZED_LIPODYSTROPHY_CGL,WP_NRF2ARE_REGULATION	0.0205667	26	26	0	19	0.687067	ALPK1,CAV2,CRYAA,DLK2,FYN,GPC1,ICAM3,ICAM5,LGALS2,LGALS9,MSN,NPHS1,NPHS2,PIK3CA,ROBO1,ROBO4,SDC2,SDCBP,SDCBP2,SLC13A1,SLIT3,SRGAP1,STOM,TIFA,TM4SF1,TM4SF4
48	WP_REGULATORY_CIRCUITS_OF_THE_STAT3_SIGNALING_PATHWAY,WP_H19_ACTION_RBE2F1_SIGNALING_AND_CDKBETACATENIN_ACTIVITY,WP_PHYSIOLOGICAL_AND_PATHOLOGICAL_HYPERTROPHY_OF_THE_HEART	0.00731853	25	25	0	18	0.654111	CLCF1,CLIP4,CSF3R,CTF1,ENOX1,FNDC11,JAKMIP2,JPH2,KLHL21,KLHL24,KLHL28,KLHL31,KLHL38,KLHL9,LCORL,LNX1,MAGEA12,MAGEA6,MAGEB18,MORN1,MORN3,STAMBPL1,TUB,TULP3,ZNF114
2	WP_METABOLISM_OF_SPINGOLIPIDS_IN_ER_AND_GOLGI_APPARATUS,WP_GANGLIO_SPHINGOLIPID_METABOLISM,WP_METAPATHWAY_BIOTRANSFORMATION_PHASE_I_AND_II	NA	20	20	0	14	0.547889	A4GALT,B3GALT1,B3GNT2,CHST3,CHST6,CPVL,FUT11,FUT7,G00050,GALNT1,GALNT10,GALNT16,GALNT18,GCNT1,GCNT4,PCDH1,PCDH11Y,SCPEP1,ST6GALNAC6,ST8SIA2
36	WP_FBXL10_ENHANCEMENT_OF_MAPERK_SIGNALING_IN_DIFFUSE_LARGE_BCELL_LYMPHOMA,WP_EFFECT_OF_PROGERIN_ON_GENES_INVOLVED_IN_HUTCHINSONGILFORD_PROGERIA_SYNDROME,WP_HISTONE_MODIFICATIONS	1.0681e-07	18	18	0	17	0.541631	BMI1,CBX2,CBX7,H1-2,H2AC15,H2AC20,H2BC15,H2BC21,H2BC4,H2BC5,H2BC6,H3C2,H3C6,HDAC11,MORC4,PCGF1,PCGF5,RNF2
26	WP_THYROID_HORMONES_PRODUCTION_AND_PERIPHERAL_DOWNSTREAM_SIGNALING_EFFECTS,WP_HOSTPATHOGEN_INTERACTION_OF_HUMAN_CORONAVIRUSES_MAPK_SIGNALING,WP_AMINO_ACID_METABOLISM	4.41141e-05	17	15	2	14	0.499632	APOBEC3C,APOBEC3D,APOBEC3G,C00079,C00082,DIO1,DUOX2,DUOXA2,GBP1,GBP2,IFITM1,IFITM2,PAH,SLC43A3,SYNDIG1L,TPO,WARS1
17	WP_GLUTATHIONE_METABOLISM,WP_EICOSANOID_METABOLISM_VIA_LIPOOXYGENASES_LOX,WP_ONECARBON_METABOLISM_AND_RELATED_PATHWAYS	0.000936572	19	13	6	15	0.425848	ADSS1,BCAT2,C00064,C00097,C00158,C00183,C00407,C01419,DPEP1,GCLC,GGT5,GLS2,IL4I1,KYAT1,PKD2L1,PPAT,RIMKLA,RIMKLB,TAS2R4
40	WP_MITOCHONDRIAL_COMPLEX_I_ASSEMBLY_MODEL_OXPHOS_SYSTEM,WP_MITOCHONDRIAL_IMMUNE_RESPONSE_TO_SARSCOV2,WP_OXIDATIVE_PHOSPHORYLATION	3.11732e-05	17	16	1	17	0.403057	C00152,DARS1,ETFRF1,GFM1,GUF1,MARS2,MRPL13,MRPL36,MRPL52,MRPL58,MRPS33,NARS2,NDUFA4,NDUFAF1,NDUFB9,SEPSECS,TIMMDC1
43	WP_GLUCOCORTICOID_RECEPTOR_PATHWAY,WP_NUCLEAR_RECEPTORS_METAPATHWAY,NA	NA	18	18	0	14	0.386991	C1orf216,DEPP1,DYDC1,DYDC2,FATE1,MCC,RNF183,SCARA3,SEC14L4,SEC14L6,SERTAD2,SERTAD3,SMIM14,SYNGR1,SYNGR2,SYNGR3,TTPA,USHBP1
50	WP_CANONICAL_AND_NONCANONICAL_TGFB_SIGNALING,WP_INTERACTIONS_BETWEEN_LOXL4_AND_OXIDATIVE_STRESS_PATHWAY,WP_7Q1123_COPY_NUMBER_VARIATION_SYNDROME	3.08131e-05	17	17	0	15	0.330327	COL11A1,COL27A1,COL5A2,DDR1,FBLN1,FBLN2,FBLN5,LOX,LOXL2,LOXL3,LOXL4,LRFN1,PCOLCE2,PXDN,RGS10,RGS2,RGS21
21	WP_SPHINGOLIPID_METABOLISM_IN_SENESCENCE,WP_SPHINGOLIPID_PATHWAY,WP_VITAMIN_A_AND_CAROTENOID_METABOLISM	0.00267878	18	17	1	16	0.326725	ALDH1A2,ARSI,ARSK,C01190,CUBN,CYP24A1,CYP26B1,FMR1,GBA,GC,HDLBP,IDS,LGSN,LMBR1L,LMBRD1,MEX3C,MEX3D,UGCG
5	WP_KENNEDY_PATHWAY_FROM_SPHINGOLIPIDS,WP_ONECARBON_METABOLISM_AND_RELATED_PATHWAYS,WP_NAD_METABOLISM	0.000272439	13	13	0	10	0.290443	ABHD17C,CEPT1,LPCAT1,LYPLA1,NMNAT2,NMNAT3,PAWR,PCYT1B,PHOSPHO1,PHOSPHO2,SLC44A2,SLC5A11,SLC5A7
58	WP_PHOTODYNAMIC_THERAPYINDUCED_UNFOLDED_PROTEIN_RESPONSE,WP_EXERCISEINDUCED_CIRCADIAN_REGULATION,WP_PARKINUBIQUITIN_PROTEASOMAL_SYSTEM_PATHWAY	0.0430928	14	14	0	11	0.265835	DNAJA2,DNAJB11,DNAJB14,DNAJC12,DNAJC18,HSPA8,HYOU1,METTL21A,THAP12,THAP5,THAP9,ZBED8,ZMYM1,ZNF862
53	WP_MAPK_AND_NFKB_SIGNALING_PATHWAYS_INHIBITED_BY_YERSINIA_YOPJ,WP_INHIBITION_OF_EXOSOME_BIOGENESIS_AND_SECRETION_BY_MANUMYCIN_A_IN_CRPC_CELLS,WP_CANONICAL_AND_NONCANONICAL_NOTCH_SIGNALING	0.0607575	15	15	0	13	0.264999	CPEB2,CPEB4,DPYSL4,FES,HAVCR1,PLXNA2,PLXNB3,RRAS,SEMA3G,SEMA4A,SEMA4B,SEMA4D,SEMA5A,SLC12A3,THSD4
42	WP_HISTONE_MODIFICATIONS,WP_DIFFERENTIATION_OF_WHITE_AND_BROWN_ADIPOCYTE,WP_TYPE_I_COLLAGEN_SYNTHESIS_IN_THE_CONTEXT_OF_OSTEOGENESIS_IMPERFECTA	9.03096e-05	9	7	2	7	0.248992	C02188,C05545,COLGALT2,EGLN3,KMT2D,KMT5C,PLOD2,PRDM16,SMYD2
27	WP_CELL_MIGRATION_AND_INVASION_THROUGH_P75NTR,WP_NEURAL_CREST_CELL_MIGRATION_DURING_DEVELOPMENT,WP_NEURAL_CREST_CELL_MIGRATION_IN_CANCER	0.0027446	14	14	0	13	0.248675	ARHGEF3,BRSK1,DAPK2,GINS2,GINS3,GINS4,LOC102724428,PAK1,PNCK,RHOU,SIK1,SNRK,STK36,TIAM1
35	WP_EPITHELIAL_TO_MESENCHYMAL_TRANSITION_IN_COLORECTAL_CANCER,WP_ANDROGEN_RECEPTOR_SIGNALING_PATHWAY,WP_EXTRACELLULAR_VESICLES_IN_THE_CROSSTALK_OF_CARDIAC_CELLS	0.0132494	12	12	0	8	0.236506	BMF,CLDN14,CLDN16,CLDN2,CLDN34,ESAM,MIR221,PLEKHA1,PLEKHA2,PTEN,UFD1,USP13
57	WP_CYTOPLASMIC_RIBOSOMAL_PROTEINS,WP_NOVEL_INTRACELLULAR_COMPONENTS_OF_RIGILIKE_RECEPTOR_RLR_PATHWAY,WP_ANDROGEN_RECEPTOR_SIGNALING_PATHWAY	7.49523e-05	13	13	0	9	0.226851	DDX39A,DDX3Y,PIAS2,RNF138,RPL22L1,RPL26L1,RPL27,RPS12,RPS26,SARNP,TSR2,UBE2K,ZMIZ2
56	WP_MRNA_PROCESSING,WP_MODULATORS_OF_TCR_SIGNALING_AND_T_CELL_ACTIVATION,NA	NA	12	12	0	8	0.21812	DCP2,IP6K1,LSM3,NUDT4,PNRC1,PNRC2,SNRPE,SNRPG,XRN1,ZC3H13,ZC3H6,ZFP36L1
45	WP_PATHWAYS_AFFECTED_IN_ADENOID_CYSTIC_CARCINOMA,WP_NAD_METABOLISM_SIRTUINS_AND_AGING,WP_HEMATOPOIETIC_STEM_CELL_GENE_REGULATION_BY_GABP_ALPHABETA_COMPLEX	0.0504719	14	14	0	11	0.214208	CA2,CA9,CITED2,DNAJB4,DNAJC4,DRAP1,FOXH1,FOXN2,FOXO3,FOXP2,HSPA6,RHAG,RHCE,TSACC
55	WP_GENES_TARGETED_BY_MIRNAS_IN_ADIPOCYTES,WP_DIFFERENTIATION_OF_WHITE_AND_BROWN_ADIPOCYTE,WP_CARDIAC_PROGENITOR_DIFFERENTIATION	0.0996027	10	10	0	6	0.198475	CXADR,FGF11,HCN4,JAML,KCNK5,MPZL2,SCN2A,SCN4B,SCN5A,SCN9A
32	WP_NUCLEAR_RECEPTORS,WP_HAIR_FOLLICLE_DEVELOPMENT_CYTODIFFERENTIATION_PART_3_OF_3,WP_THYROID_HORMONES_PRODUCTION_AND_PERIPHERAL_DOWNSTREAM_SIGNALING_EFFECTS	8.5004e-14	12	12	0	11	0.177574	BCL11B,ESRRB,ITGB1BP2,MAFA,MED12L,NR1D1,NR1D2,NR2F1,NR3C1,NR5A2,RARG,THRA
3	WP_TRYPTOPHAN_METABOLISM,WP_AMINO_ACID_METABOLISM,WP_NEUROINFLAMMATION_AND_GLUTAMATERGIC_SIGNALING	0.00382783	12	11	1	9	0.161061	AADAT,C00078,CRYM,DDC,HAL,HDC,IDO2,SLC36A4,SLC38A2,SLC38A4,SLC7A10,SLC7A2
67	WP_CILIARY_LANDSCAPE,WP_PROTEASOME_DEGRADATION,WP_16P112_PROXIMAL_DELETION_SYNDROME	0.00442809	11	11	0	11	0.13358	RNF186,TRIM50,UBA6,UBD,UBE2D1,UBE2H,WDR26,YPEL1,YPEL2,YPEL3,YPEL5
66	WP_BASE_EXCISION_REPAIR,WP_DNA_REPAIR_PATHWAYS_FULL_NETWORK,WP_NUCLEOTIDE_EXCISION_REPAIR_IN_XERODERMA_PIGMENTOSUM	1.17735e-10	8	8	0	5	0.0992674	MKI67,NEIL2,POLB,POLE,POLE3,POLQ,RPA3,XRCC1
49	WP_PURINERGIC_SIGNALING,WP_UNFOLDED_PROTEIN_RESPONSE,WP_NEPHROTIC_SYNDROME	7.56362e-07	7	7	0	6	0.0796607	CLDND2,EMP2,LIM2,P2RX3,P2RX5,P2RX7,TXNIP
59	WP_INCLUSION_BODY_MYOSITIS,WP_CANONICAL_AND_NONCANONICAL_NOTCH_SIGNALING,WP_NOTCH_SIGNALING	0.00714198	8	8	0	6	0.0681786	FAM131C,KCNIP2,KCNIP3,LRRC37A2,LRRC37A3,NCS1,PSEN2,VSNL1
46	WP_PHOSPHODIESTERASES_IN_NEURONAL_FUNCTION,WP_G_PROTEIN_SIGNALING_PATHWAYS,WP_NOCGMPPKG_MEDIATED_NEUROPROTECTION	2.40501e-11	8	8	0	5	0.0674188	CCDC152,GCA,PDE2A,PDE4C,PDE4D,PDE6A,PDE7B,SRI
38	WP_BIOMARKERS_FOR_PYRIMIDINE_METABOLISM_DISORDERS,WP_PYRIMIDINE_METABOLISM_AND_RELATED_DISEASES,WP_FLUOROPYRIMIDINE_ACTIVITY	NA	7	5	2	4	0.0578946	BTD,C00047,C00864,PANK3,UPB1,VNN1,VNN2
52	WP_NONALCOHOLIC_FATTY_LIVER_DISEASE,WP_ELECTRON_TRANSPORT_CHAIN_OXPHOS_SYSTEM_IN_MITOCHONDRIA,WP_OXIDATIVE_PHOSPHORYLATION	1.14335e-10	6	6	0	6	0.0398541	COX4I2,COX6B2,COX7B,NDUFA9,NDUFB2,UQCRQ
34	WP_WNTBETACATENIN_SIGNALING_PATHWAY_IN_LEUKEMIA,WP_1Q211_COPY_NUMBER_VARIATION_SYNDROME,WP_WNT_SIGNALING_PATHWAY	2.43851e-05	6	6	0	5	0.0363391	BCL9,CDC73,FHL3,PHF21A,PYGO1,TTLL10
62	WP_15Q133_COPY_NUMBER_VARIATION_SYNDROME,WP_ETHANOL_EFFECTS_ON_HISTONE_MODIFICATIONS,WP_NOTCH_SIGNALING	0.0425319	6	6	0	4	0.0332237	KAT2B,ONECUT1,RBPJL,TBX15,TBX4,TBX5
28	WP_ZINC_HOMEOSTASIS,WP_COPPER_HOMEOSTASIS,NA	NA	6	6	0	4	0.0319389	ATOX1,FAM118A,SLC11A1,SLC30A10,SLC30A9,WDR4
47	WP_CILIARY_LANDSCAPE,NA,NA	NA	5	5	0	3	0.0281591	CCDC68,CEP170,EML1,EML5,WDR62
63	WP_SYNAPTIC_VESICLE_PATHWAY,NA,NA	NA	5	5	0	4	0.0268032	KCNJ4,LIN7A,LIN7C,MPP2,SYN3
61	WP_TCELL_ANTIGEN_RECEPTOR_TCR_PATHWAY_DURING_STAPHYLOCOCCUS_AUREUS_INFECTION,WP_MODULATORS_OF_TCR_SIGNALING_AND_T_CELL_ACTIVATION,WP_TCELL_ACTIVATION_SARSCOV2	0.000477466	4	4	0	4	0.022341	HAVCR2,LAT,LCK,PAG1
37	NA	NA	4	4	0	3	0.0191102	BRWD3,NEURL1,PCMTD1,PCMTD2
54	WP_PYRIMIDINE_METABOLISM,WP_ENDODERM_DIFFERENTIATION,NA	NA	2	2	0	2	0.0177021	CTPS1,NME1
19	WP_METAPATHWAY_BIOTRANSFORMATION_PHASE_I_AND_II,NA,NA	NA	4	2	2	3	0.0160192	AKR1B10,C00116,C00181,DHDH
65	NA	NA	3	3	0	3	0.0143059	KRTAP5-2,KRTAP5-7,SLC13A5
39	WP_GLUCURONIDATION,WP_GLYCOGEN_SYNTHESIS_AND_DEGRADATION,WP_CLEAR_CELL_RENAL_CELL_CARCINOMA_PATHWAYS	NA	4	2	2	2	0.0135951	C00117,C00121,PGM1,RBKS
29	WP_PRADERWILLI_AND_ANGELMAN_SYNDROME,WP_COPPER_HOMEOSTASIS,WP_COMPLEMENT_SYSTEM_IN_NEURONAL_DEVELOPMENT_AND_PLASTICITY	NA	4	4	0	3	0.0122086	ATP10A,ATP11B,ATP7A,ATP8A2
60	NA	NA	4	4	0	2	0.0115906	GDA,ODF3B,ODF3L2,STPG2
64	WP_BLOOD_CLOTTING_CASCADE,WP_MATRIX_METALLOPROTEINASES,WP_RAS_AND_BRADYKININ_PATHWAYS_IN_COVID19	NA	2	2	0	2	0.0115444	KLKB1,MMP11
24	WP_PARKINSONS_DISEASE_PATHWAY,NA,NA	NA	2	2	0	1	0.00349796	AMDHD1,SYT11
